# Supplementary material for: catena-Poly[[(ethanol-κO)[3-(1-phenyl-1H-pyrazol-3-yl)benzoic acid-κO]lithium]-μ-3-(1-phenyl-1H-pyrazol-3-yl)benzoato-κ2 O:O′]
Source: Acta Crystallogr Sect E Struct Rep Online. 2009 Jul 15;65(Pt 8):m917–8. doi: 10.1107/S1600536809026385 (PMC2977228; doi:10.1107/S1600536809026385)
Supplement: Supplementary file 1 [file e-65-0m917-sup1.cif]

##############################################################################
###                                                                        ###
###        Electronic paper (Acta Crystallographica Section E)             ###
###                                                                        ###
##############################################################################
#                                                                            #
# This CIF contains the data in a paper accepted for publication in Acta     #
# Crystallographica Section E. It conforms to the requirements of Notes      #
# for Authors for Section E, and has been peer reviewed under the auspices   #
# of the IUCr Commission on Journals.                                        #
#                                                                            #
# Full details of the Crystallographic Information File format               #
# are given in the paper "The Crystallographic Information File (CIF):       #
# a New Standard Archive File for Crystallography" by S. R. Hall, F. H.      #
# Allen and I. D. Brown [Acta Cryst. (1991), A47, 655-685].                  #
#                                                                            #
# The current version of the core CIF dictionary is obtainable from          #
# ftp://ftp.iucr.org/pub/cif_core.dic. The current version number is 2.4.    #
#                                                                            #
# Software is freely available for graphical display of the structure(s) in  #
# this CIF.  For information consult the CIF home page http://www.iucr.org/  #
# cif/home.html                                                              #
#                                                                            #
# This file may be used for bona fide research purposes within the           #
# scientific community so long as proper attribution is given to the journal # 
# article from which it was obtained.                                        #
#                                                                            #
##############################################################################
                                             
data_global
_audit_creation_method     'form.cif (version 2.0)'
_journal_data_validation_number     ?
_journal_date_recd_electronic     2009-07-02
_journal_date_accepted     2009-07-07
_journal_name_full     'Acta Crystallographica, Section E'
_journal_year     2009
_journal_volume     65
_journal_issue      8
_journal_page_first     m917
_journal_page_last     m918
_journal_paper_category     QM
_journal_coeditor_code     IS2436
_publ_contact_author_name     'Prof. Fun Hoong Kun'
_publ_contact_author_address
;
      X-ray Crystallography Unit
      School of Physics
      Universiti Sains Malaysia
      11800 USM, Penang
      MALAYSIA
;
_publ_contact_author_email     'hkfun@usm.my'
_publ_contact_author_fax     '604 6579150'
_publ_contact_author_phone     '604 6533652'
_publ_section_title
;\
<i>catena</i>-Poly[[(ethanol-\k<i>O</i>)[3-(1-phenyl-1<i>H</i>-pyrazol-3-yl)\
benzoic
acid-\k<i>O</i>]lithium(I)]-\m-3-(1-phenyl-1<i>H</i>-pyrazol-3-yl)benzoato-\
\k^2^<i>O</i>:<i>O</i>']
;
loop_
    _publ_author_name
    _publ_author_footnote
    _publ_author_address
    'Hoong-Kun Fun'
;
Thomson Reuters ResearcherID: A-3561-2009.
;
;
       X-ray Crystallography Unit
       School of Physics
       Universiti Sains Malaysia
       11800 Universiti Sains Malaysia, Penang
       Malaysia
;
    'Kasthuri Balasubramani' .
;
       X-ray Crystallography Unit
       School of Physics
       Universiti Sains Malaysia
       11800 Universiti Sains Malaysia, Penang
       Malaysia
;
    'Sankappa Rai' .
;
 Syngene International Ltd,
        Biocon Park, Plot Nos. 2 & 3,
        Bommasandra 4th Phase, Jigani Link Rd,
 Bangalore 560 100
 India
;
    'Prakash Shetty' .
;
 Department of Printing,
        Manipal Institute of Technology,
        Manipal 576 104,
        India
;
    'Arun M Isloor' .
;
 Department of Chemistry,
        National Institute of Technology--Karnataka,
        Surathkal,
 Mangalore 575 025,
 India
;
data_I
_audit_creation_method     SHELXL-97
_chemical_name_systematic
;
<i>catena</i>-Poly[[(ethanol-\k<i>O</i>)[3-(1-phenyl-1<i>H</i>-pyrazol-
3-yl)benzoic
acid-\k<i>O</i>]lithium(I)]-\m-3-(1-phenyl-1<i>H</i>-pyrazol-3-yl)benzoato-
\k^2^<i>O</i>:<i>O</i>']
;
_chemical_name_common     ?
_chemical_formula_moiety     'C68 H58 Li2 N8 O10'
_chemical_formula_sum     'C68 H58 Li2 N8 O10'
_chemical_formula_iupac     '[Li2 (C16 H11 N2 O2)2 (C16 H12 N2 O2)2 (C2 H6 O)2]'
_chemical_formula_weight     1161.10
_chemical_melting_point     ?
_symmetry_cell_setting     Triclinic
_symmetry_space_group_name_H-M     'P -1'
_symmetry_space_group_name_Hall     '-P 1'
loop_
    _symmetry_equiv_pos_as_xyz
    'x, y, z'
    '-x, -y, -z'
_cell_length_a     7.96070(10)
_cell_length_b     14.9527(2)
_cell_length_c     26.5320(4)
_cell_angle_alpha     103.4710(10)
_cell_angle_beta     90.3480(10)
_cell_angle_gamma     105.4290(10)
_cell_volume     2952.82(7)
_cell_formula_units_Z     2
_cell_measurement_reflns_used     9941
_cell_measurement_theta_min     2.37
_cell_measurement_theta_max     30.07
_cell_measurement_temperature     100.00(10)
_exptl_crystal_description     'block'
_exptl_crystal_colour     'colorless'
_exptl_crystal_size_max     0.47
_exptl_crystal_size_mid     0.18
_exptl_crystal_size_min     0.15
_exptl_crystal_density_diffrn     1.306
_exptl_crystal_density_meas     ?
_exptl_crystal_density_method     'not measured'
_exptl_crystal_F_000     1216
_exptl_absorpt_coefficient_mu     0.088
_exptl_absorpt_correction_type     multi-scan
_exptl_absorpt_process_details     '(<i>SADABS</i>; Bruker, 2005)'
_exptl_absorpt_correction_T_min     0.9598
_exptl_absorpt_correction_T_max     0.9868
_exptl_special_details
;
The crystal was placed in the cold stream of an Oxford Cryosystems Cobra
open-flow nitrogen cryostat (Cosier & Glazer, 1986) operating at 100.0(1) K.
;
_diffrn_ambient_temperature     100.00(10)
_diffrn_radiation_type     MoK\a
_diffrn_radiation_wavelength     0.71073
_diffrn_radiation_source     'fine-focus sealed tube'
_diffrn_radiation_monochromator     graphite
_diffrn_measurement_device_type
;
Bruker SMART APEXII CCD area-detector
;
_diffrn_measurement_method     '\f and \w'
_diffrn_detector_area_resol_mean     .
_diffrn_reflns_number     66644
_diffrn_reflns_av_R_equivalents     0.0460
_diffrn_reflns_av_sigmaI/netI     0.0553
_diffrn_reflns_theta_min     0.79
_diffrn_reflns_theta_max     30.15
_diffrn_reflns_theta_full     30.15
_diffrn_measured_fraction_theta_max     0.985
_diffrn_measured_fraction_theta_full     0.985
_diffrn_reflns_limit_h_min     -11
_diffrn_reflns_limit_h_max     11
_diffrn_reflns_limit_k_min     -20
_diffrn_reflns_limit_k_max     21
_diffrn_reflns_limit_l_min     -35
_diffrn_reflns_limit_l_max     37
_diffrn_standards_number     0
_diffrn_standards_interval_count     .
_diffrn_standards_interval_time     .
_diffrn_standards_decay_%     ?
_refine_special_details
;
 Refinement of <i>F<i>^2^ against ALL reflections.  The weighted <i>R</i>-factor
 <i>wR</i> and goodness of fit <i>S</i> are based on <i>F<i>^2^, conventional
 <i>R</i>-factors <i>R</i> are based
 on <i>F</i>, with <i>F</i> set to zero for negative F^2^. The threshold
 expression of <i>F</i>^2^ > \s(<i>F</i>^2^)
 is used only for calculating <i>R</i>-factors(gt) <i>etc</i>. and is
 not relevant to the choice of reflections for refinement.
 <i>R</i>-factors based on <i>F</i>^2^ are statistically about twice as large
 as those based on <i>F</i>, and <i>R</i>-
 factors based on ALL data will be even larger.
;
_reflns_number_total     17230
_reflns_number_gt     11897
_reflns_threshold_expression     I>2\s(I)
_refine_ls_structure_factor_coef     Fsqd
_refine_ls_matrix_type     full
_refine_ls_R_factor_all     0.1007
_refine_ls_R_factor_gt     0.0657
_refine_ls_wR_factor_gt     0.1511
_refine_ls_wR_factor_ref     0.1676
_refine_ls_goodness_of_fit_ref     1.042
_refine_ls_restrained_S_all     1.042
_refine_ls_number_reflns     17230
_refine_ls_number_parameters     811
_refine_ls_number_restraints     0
_refine_ls_hydrogen_treatment     mixed
_refine_ls_weighting_scheme     calc
_refine_ls_weighting_details
          'calc w=1/[\s^2^(Fo^2^)+(0.0531P)^2^+3.024P] where P=(Fo^2^+2Fc^2^)/3'
_atom_sites_solution_hydrogens     geom
_atom_sites_solution_primary     direct
_atom_sites_solution_secondary     difmap
_refine_ls_shift/su_max     0.000
_refine_ls_shift/su_mean     0.000
_refine_diff_density_max     0.407
_refine_diff_density_min     -0.310
_refine_ls_extinction_method     none
_refine_ls_extinction_coef     ?
loop_
    _atom_type_symbol
    _atom_type_description
    _atom_type_scat_dispersion_real
    _atom_type_scat_dispersion_imag
    _atom_type_scat_source
    'C' 'C' 0.0033 0.0016
                         'International Tables Vol C Tables 4.2.6.8 and 6.1.1.4'
    'H' 'H' 0.0000 0.0000
                         'International Tables Vol C Tables 4.2.6.8 and 6.1.1.4'
    'N' 'N' 0.0061 0.0033
                         'International Tables Vol C Tables 4.2.6.8 and 6.1.1.4'
    'O' 'O' 0.0106 0.0060
                         'International Tables Vol C Tables 4.2.6.8 and 6.1.1.4'
    'Li' 'Li' -0.0003 0.0001
                         'International Tables Vol C Tables 4.2.6.8 and 6.1.1.4'
_computing_data_collection     'APEX2 (Bruker, 2005)'
_computing_cell_refinement     'SAINT (Bruker, 2005)'
_computing_data_reduction     'SAINT (Bruker, 2005)'
_computing_structure_solution     'SHELXTL (Sheldrick, 2008)'
_computing_structure_refinement     'SHELXTL (Sheldrick, 2008)'
_computing_molecular_graphics     'SHELXTL (Sheldrick, 2008)'
_computing_publication_material
                             'SHELXTL (Sheldrick, 2008) and PLATON (Spek, 2009)'
loop_
    _atom_site_type_symbol
    _atom_site_label
    _atom_site_fract_x
    _atom_site_fract_y
    _atom_site_fract_z
    _atom_site_U_iso_or_equiv
    _atom_site_adp_type
    _atom_site_calc_flag
    _atom_site_refinement_flags
    _atom_site_occupancy
    _atom_site_disorder_assembly
    _atom_site_disorder_group
    Li Li1 1.4484(4) 0.4845(2) 0.21870(13) 0.0220(7) Uani d . 1 . .
    Li Li2 0.9517(4) 0.5029(3) 0.27808(13) 0.0224(7) Uani d . 1 . .
    O O1A 1.4132(2) 0.35616(11) 0.17852(6) 0.0327(4) Uani d . 1 . .
    O O2A 1.6215(2) 0.30183(12) 0.20755(6) 0.0293(3) Uani d . 1 . .
    N N1A 1.0252(2) 0.06256(12) -0.06878(7) 0.0243(4) Uani d . 1 . .
    N N2A 1.1522(2) 0.05002(12) -0.03866(6) 0.0230(4) Uani d . 1 . .
    C C1A 1.0440(3) -0.07475(16) -0.13585(8) 0.0289(5) Uani d . 1 . .
    H H1AA 1.1124 -0.0906 -0.1126 0.035 Uiso calc R 1 . .
    C C2A 1.0046(3) -0.13031(18) -0.18655(9) 0.0347(5) Uani d . 1 . .
    H H2AA 1.0475 -0.1833 -0.1972 0.042 Uiso calc R 1 . .
    C C3A 0.9028(3) -0.10783(19) -0.22109(9) 0.0399(6) Uani d . 1 . .
    H H3AA 0.8780 -0.1449 -0.2551 0.048 Uiso calc R 1 . .
    C C4A 0.8374(4) -0.0297(2) -0.20491(10) 0.0426(6) Uani d . 1 . .
    H H4AA 0.7666 -0.0151 -0.2280 0.051 Uiso calc R 1 . .
    C C5A 0.8762(3) 0.02741(18) -0.15462(9) 0.0359(5) Uani d . 1 . .
    H H5AA 0.8329 0.0803 -0.1441 0.043 Uiso calc R 1 . .
    C C6A 0.9805(3) 0.00437(15) -0.12024(8) 0.0258(4) Uani d . 1 . .
    C C7A 0.9607(3) 0.13500(15) -0.04342(9) 0.0309(5) Uani d . 1 . .
    H H7AA 0.8740 0.1563 -0.0565 0.037 Uiso calc R 1 . .
    C C8A 1.0462(3) 0.17068(15) 0.00468(9) 0.0298(5) Uani d . 1 . .
    H H8AA 1.0301 0.2204 0.0309 0.036 Uiso calc R 1 . .
    C C9A 1.1647(3) 0.11558(14) 0.00604(8) 0.0226(4) Uani d . 1 . .
    C C10A 1.2922(3) 0.12322(15) 0.04811(8) 0.0235(4) Uani d . 1 . .
    C C11A 1.3292(3) 0.20125(14) 0.09116(8) 0.0225(4) Uani d . 1 . .
    H H11A 1.2711 0.2483 0.0937 0.027 Uiso calc R 1 . .
    C C12A 1.4534(3) 0.20890(15) 0.13040(8) 0.0240(4) Uani d . 1 . .
    C C13A 1.5398(3) 0.13848(17) 0.12752(9) 0.0303(5) Uani d . 1 . .
    H H13A 1.6220 0.1438 0.1539 0.036 Uiso calc R 1 . .
    C C14A 1.5021(3) 0.06018(17) 0.08493(9) 0.0331(5) Uani d . 1 . .
    H H14A 1.5593 0.0128 0.0827 0.040 Uiso calc R 1 . .
    C C15A 1.3794(3) 0.05260(16) 0.04567(8) 0.0283(5) Uani d . 1 . .
    H H15A 1.3547 -0.0001 0.0173 0.034 Uiso calc R 1 . .
    C C16A 1.4931(3) 0.29600(15) 0.17435(8) 0.0236(4) Uani d . 1 . .
    O O1B 1.0385(2) 0.63497(11) 0.31587(6) 0.0289(3) Uani d . 1 . .
    O O2B 1.3177(2) 0.67241(11) 0.29641(6) 0.0277(3) Uani d . 1 . .
    N N1B 0.9371(2) 0.93770(12) 0.56028(7) 0.0229(4) Uani d . 1 . .
    N N2B 1.0854(2) 0.93899(12) 0.53531(6) 0.0216(3) Uani d . 1 . .
    C C1B 1.1010(3) 1.06570(16) 0.63134(8) 0.0267(4) Uani d . 1 . .
    H H1BA 1.2014 1.0670 0.6135 0.032 Uiso calc R 1 . .
    C C2B 1.1088(3) 1.12830(17) 0.67979(8) 0.0308(5) Uani d . 1 . .
    H H2BA 1.2148 1.1709 0.6945 0.037 Uiso calc R 1 . .
    C C3B 0.9589(3) 1.12698(18) 0.70596(9) 0.0362(6) Uani d . 1 . .
    H H3BA 0.9640 1.1687 0.7383 0.043 Uiso calc R 1 . .
    C C4B 0.8006(3) 1.06335(18) 0.68384(9) 0.0361(5) Uani d . 1 . .
    H H4BA 0.6997 1.0633 0.7013 0.043 Uiso calc R 1 . .
    C C5B 0.7918(3) 0.99997(16) 0.63590(9) 0.0311(5) Uani d . 1 . .
    H H5BA 0.6858 0.9570 0.6214 0.037 Uiso calc R 1 . .
    C C6B 0.9428(3) 1.00136(15) 0.60980(8) 0.0243(4) Uani d . 1 . .
    C C7B 0.7971(3) 0.87027(16) 0.53268(9) 0.0339(5) Uani d . 1 . .
    H H7BA 0.6828 0.8567 0.5424 0.041 Uiso calc R 1 . .
    C C8B 0.8557(3) 0.82614(16) 0.48798(9) 0.0317(5) Uani d . 1 . .
    H H8BA 0.7903 0.7769 0.4612 0.038 Uiso calc R 1 . .
    C C9B 1.0358(3) 0.87105(14) 0.49110(8) 0.0207(4) Uani d . 1 . .
    C C10B 1.1659(3) 0.84961(14) 0.45499(8) 0.0227(4) Uani d . 1 . .
    C C11B 1.1187(3) 0.78132(14) 0.40765(7) 0.0210(4) Uani d . 1 . .
    H H11B 1.0014 0.7500 0.3980 0.025 Uiso calc R 1 . .
    C C12B 1.2456(3) 0.75986(14) 0.37487(8) 0.0234(4) Uani d . 1 . .
    C C13B 1.4212(3) 0.80507(17) 0.38890(9) 0.0318(5) Uani d . 1 . .
    H H13B 1.5058 0.7904 0.3670 0.038 Uiso calc R 1 . .
    C C14B 1.4695(3) 0.87257(18) 0.43609(9) 0.0374(6) Uani d . 1 . .
    H H14B 1.5869 0.9033 0.4458 0.045 Uiso calc R 1 . .
    C C15B 1.3434(3) 0.89403(16) 0.46862(9) 0.0322(5) Uani d . 1 . .
    H H15B 1.3773 0.9389 0.5002 0.039 Uiso calc R 1 . .
    C C16B 1.1898(3) 0.68338(14) 0.32605(7) 0.0215(4) Uani d . 1 . .
    O O1C 0.45630(18) 0.48572(11) 0.29247(5) 0.0240(3) Uani d . 1 . .
    O O2C 0.70998(17) 0.44937(10) 0.28620(5) 0.0206(3) Uani d . 1 . .
    N N1C 0.3491(2) 0.71485(12) 0.55515(6) 0.0203(3) Uani d . 1 . .
    N N2C 0.4858(2) 0.68099(12) 0.53726(6) 0.0206(3) Uani d . 1 . .
    C C1C 0.4597(3) 0.75143(15) 0.64512(8) 0.0239(4) Uani d . 1 . .
    H H1CA 0.5194 0.7050 0.6362 0.029 Uiso calc R 1 . .
    C C2C 0.4694(3) 0.80360(16) 0.69617(8) 0.0290(5) Uani d . 1 . .
    H H2CA 0.5379 0.7929 0.7215 0.035 Uiso calc R 1 . .
    C C3C 0.3778(3) 0.87166(16) 0.70978(8) 0.0321(5) Uani d . 1 . .
    H H3CA 0.3828 0.9054 0.7442 0.039 Uiso calc R 1 . .
    C C4C 0.2791(3) 0.88917(17) 0.67205(9) 0.0337(5) Uani d . 1 . .
    H H4CA 0.2180 0.9349 0.6812 0.040 Uiso calc R 1 . .
    C C5C 0.2709(3) 0.83868(16) 0.62051(8) 0.0282(5) Uani d . 1 . .
    H H5CA 0.2063 0.8514 0.5950 0.034 Uiso calc R 1 . .
    C C6C 0.3598(3) 0.76925(14) 0.60752(7) 0.0214(4) Uani d . 1 . .
    C C7C 0.2168(3) 0.69150(15) 0.51775(8) 0.0236(4) Uani d . 1 . .
    H H7CA 0.1113 0.7072 0.5214 0.028 Uiso calc R 1 . .
    C C8C 0.2681(3) 0.64053(15) 0.47366(8) 0.0229(4) Uani d . 1 . .
    H H8CA 0.2055 0.6145 0.4415 0.027 Uiso calc R 1 . .
    C C9C 0.4369(3) 0.63602(14) 0.48750(7) 0.0192(4) Uani d . 1 . .
    C C10C 0.5541(2) 0.58987(14) 0.45517(7) 0.0185(4) Uani d . 1 . .
    C C11C 0.5233(3) 0.56048(14) 0.40109(7) 0.0187(4) Uani d . 1 . .
    H H11C 0.4279 0.5709 0.3853 0.022 Uiso calc R 1 . .
    C C12C 0.6337(2) 0.51578(13) 0.37057(7) 0.0178(4) Uani d . 1 . .
    C C13C 0.7780(3) 0.50106(14) 0.39425(7) 0.0197(4) Uani d . 1 . .
    H H13C 0.8530 0.4719 0.3742 0.024 Uiso calc R 1 . .
    C C14C 0.8087(3) 0.53019(14) 0.44790(8) 0.0217(4) Uani d . 1 . .
    H H14C 0.9046 0.5202 0.4637 0.026 Uiso calc R 1 . .
    C C15C 0.6984(3) 0.57396(14) 0.47825(7) 0.0206(4) Uani d . 1 . .
    H H15C 0.7203 0.5929 0.5142 0.025 Uiso calc R 1 . .
    C C16C 0.5968(2) 0.48180(14) 0.31252(7) 0.0184(4) Uani d . 1 . .
    O O1D 0.96510(18) 0.49718(11) 0.20445(5) 0.0230(3) Uani d . 1 . .
    O O2D 1.25582(18) 0.53777(10) 0.21192(5) 0.0205(3) Uani d . 1 . .
    N N1D 0.6220(2) 0.27979(12) -0.05822(6) 0.0206(3) Uani d . 1 . .
    N N2D 0.7938(2) 0.31606(12) -0.04095(6) 0.0200(3) Uani d . 1 . .
    C C1D 0.6886(3) 0.25619(15) -0.14861(8) 0.0242(4) Uani d . 1 . .
    H H1DA 0.7943 0.3030 -0.1389 0.029 Uiso calc R 1 . .
    C C2D 0.6411(3) 0.20990(16) -0.20067(8) 0.0276(5) Uani d . 1 . .
    H H2DA 0.7164 0.2257 -0.2259 0.033 Uiso calc R 1 . .
    C C3D 0.4833(3) 0.14069(16) -0.21533(8) 0.0292(5) Uani d . 1 . .
    H H3DA 0.4521 0.1107 -0.2502 0.035 Uiso calc R 1 . .
    C C4D 0.3723(3) 0.11638(16) -0.17781(9) 0.0309(5) Uani d . 1 . .
    H H4DA 0.2660 0.0700 -0.1876 0.037 Uiso calc R 1 . .
    C C5D 0.4182(3) 0.16084(15) -0.12542(8) 0.0267(4) Uani d . 1 . .
    H H5DA 0.3446 0.1436 -0.1002 0.032 Uiso calc R 1 . .
    C C6D 0.5760(3) 0.23139(14) -0.11147(7) 0.0206(4) Uani d . 1 . .
    C C7D 0.5147(3) 0.29660(16) -0.01962(8) 0.0246(4) Uani d . 1 . .
    H H7DA 0.3932 0.2783 -0.0227 0.030 Uiso calc R 1 . .
    C C8D 0.6191(3) 0.34543(15) 0.02464(8) 0.0245(4) Uani d . 1 . .
    H H8DA 0.5838 0.3673 0.0575 0.029 Uiso calc R 1 . .
    C C9D 0.7913(3) 0.35560(14) 0.00984(7) 0.0194(4) Uani d . 1 . .
    C C10D 0.9570(3) 0.40278(13) 0.04207(7) 0.0189(4) Uani d . 1 . .
    C C11D 0.9577(3) 0.42900(14) 0.09619(7) 0.0195(4) Uani d . 1 . .
    H H11D 0.8527 0.4164 0.1119 0.023 Uiso calc R 1 . .
    C C12D 1.1138(3) 0.47380(13) 0.12698(7) 0.0180(4) Uani d . 1 . .
    C C13D 1.2705(3) 0.49167(14) 0.10350(7) 0.0196(4) Uani d . 1 . .
    H H13D 1.3750 0.5209 0.1238 0.024 Uiso calc R 1 . .
    C C14D 1.2716(3) 0.46595(14) 0.04972(8) 0.0221(4) Uani d . 1 . .
    H H14D 1.3769 0.4779 0.0341 0.027 Uiso calc R 1 . .
    C C15D 1.1159(3) 0.42249(14) 0.01917(7) 0.0204(4) Uani d . 1 . .
    H H15D 1.1175 0.4064 -0.0168 0.025 Uiso calc R 1 . .
    C C16D 1.1096(3) 0.50458(14) 0.18509(7) 0.0189(4) Uani d . 1 . .
    O O3 1.1049(2) 0.44372(11) 0.30900(6) 0.0254(3) Uani d . 1 . .
    C C17 1.0641(3) 0.34913(16) 0.31647(10) 0.0338(5) Uani d . 1 . .
    H H17A 1.1206 0.3108 0.2912 0.041 Uiso calc R 1 . .
    H H17B 0.9389 0.3204 0.3106 0.041 Uiso calc R 1 . .
    C C18 1.1228(3) 0.34828(19) 0.37057(11) 0.0384(6) Uani d . 1 . .
    H H18A 1.0993 0.2834 0.3735 0.058 Uiso calc R 1 . .
    H H18B 1.0606 0.3821 0.3955 0.058 Uiso calc R 1 . .
    H H18C 1.2460 0.3788 0.3770 0.058 Uiso calc R 1 . .
    O O4 1.6609(2) 0.54954(11) 0.19115(6) 0.0267(3) Uani d . 1 . .
    C C19 1.7212(3) 0.64612(18) 0.18609(11) 0.0407(6) Uani d . 1 . .
    H H19A 1.8151 0.6818 0.2125 0.049 Uiso calc R 1 . .
    H H19B 1.6266 0.6761 0.1918 0.049 Uiso calc R 1 . .
    C C20 1.7857(4) 0.6501(2) 0.13303(13) 0.0532(8) Uani d . 1 . .
    H H20A 1.8269 0.7156 0.1311 0.080 Uiso calc R 1 . .
    H H20B 1.6919 0.6168 0.1069 0.080 Uiso calc R 1 . .
    H H20C 1.8795 0.6205 0.1273 0.080 Uiso calc R 1 . .
    H H1OA 1.642(4) 0.357(2) 0.2328(11) 0.044(8) Uiso d . 1 . .
    H H1OB 1.276(4) 0.623(2) 0.2673(12) 0.052(9) Uiso d . 1 . .
    H H1O3 1.215(4) 0.460(2) 0.3076(11) 0.043(8) Uiso d . 1 . .
    H H1O4 1.750(4) 0.5287(19) 0.1914(10) 0.036(7) Uiso d . 1 . .
loop_
    _atom_site_aniso_label
    _atom_site_aniso_U_11
    _atom_site_aniso_U_22
    _atom_site_aniso_U_33
    _atom_site_aniso_U_12
    _atom_site_aniso_U_13
    _atom_site_aniso_U_23
    Li1 0.0187(17) 0.0279(17) 0.0179(15) 0.0079(14) -0.0006(13) 0.0011(13)
    Li2 0.0185(17) 0.0281(17) 0.0166(15) 0.0050(14) -0.0007(13) -0.0006(13)
    O1A 0.0382(9) 0.0259(8) 0.0301(8) 0.0127(7) -0.0098(7) -0.0050(6)
    O2A 0.0300(8) 0.0321(8) 0.0224(7) 0.0123(7) -0.0044(6) -0.0044(6)
    N1A 0.0245(9) 0.0213(8) 0.0246(9) 0.0058(7) -0.0021(7) 0.0017(7)
    N2A 0.0220(9) 0.0242(8) 0.0211(8) 0.0056(7) -0.0005(7) 0.0030(7)
    C1A 0.0267(11) 0.0301(11) 0.0251(10) 0.0061(9) -0.0023(9) -0.0007(8)
    C2A 0.0316(13) 0.0357(12) 0.0303(12) 0.0098(10) -0.0009(10) -0.0051(10)
    C3A 0.0395(14) 0.0464(15) 0.0256(11) 0.0085(12) -0.0054(10) -0.0034(10)
    C4A 0.0431(15) 0.0504(16) 0.0320(13) 0.0112(12) -0.0103(11) 0.0076(11)
    C5A 0.0381(14) 0.0358(12) 0.0332(12) 0.0129(11) -0.0050(10) 0.0045(10)
    C6A 0.0246(11) 0.0262(10) 0.0229(10) 0.0038(8) -0.0013(8) 0.0026(8)
    C7A 0.0307(12) 0.0232(10) 0.0357(12) 0.0102(9) -0.0069(9) -0.0018(9)
    C8A 0.0321(12) 0.0216(10) 0.0326(11) 0.0101(9) -0.0036(9) -0.0022(8)
    C9A 0.0234(10) 0.0187(9) 0.0233(10) 0.0035(8) 0.0016(8) 0.0030(7)
    C10A 0.0225(10) 0.0231(9) 0.0213(9) 0.0037(8) 0.0021(8) 0.0016(8)
    C11A 0.0230(10) 0.0204(9) 0.0228(10) 0.0053(8) 0.0028(8) 0.0035(7)
    C12A 0.0261(11) 0.0242(10) 0.0195(9) 0.0066(8) 0.0034(8) 0.0012(8)
    C13A 0.0321(12) 0.0346(12) 0.0241(10) 0.0140(10) -0.0011(9) 0.0014(9)
    C14A 0.0380(13) 0.0318(11) 0.0304(11) 0.0181(10) -0.0006(10) -0.0002(9)
    C15A 0.0320(12) 0.0280(11) 0.0221(10) 0.0104(9) 0.0017(9) -0.0019(8)
    C16A 0.0233(10) 0.0242(10) 0.0196(9) 0.0041(8) 0.0014(8) 0.0010(8)
    O1B 0.0251(8) 0.0263(7) 0.0276(8) 0.0035(6) 0.0030(6) -0.0043(6)
    O2B 0.0231(8) 0.0327(8) 0.0204(7) 0.0054(6) 0.0029(6) -0.0048(6)
    N1B 0.0251(9) 0.0195(8) 0.0227(8) 0.0053(7) 0.0074(7) 0.0029(6)
    N2B 0.0222(9) 0.0241(8) 0.0192(8) 0.0095(7) 0.0041(6) 0.0032(6)
    C1B 0.0275(11) 0.0304(11) 0.0211(10) 0.0098(9) 0.0046(8) 0.0016(8)
    C2B 0.0313(12) 0.0313(11) 0.0255(11) 0.0081(9) 0.0004(9) -0.0009(9)
    C3B 0.0437(15) 0.0368(13) 0.0235(11) 0.0119(11) 0.0053(10) -0.0024(9)
    C4B 0.0372(14) 0.0394(13) 0.0286(12) 0.0092(11) 0.0128(10) 0.0034(10)
    C5B 0.0303(12) 0.0289(11) 0.0296(11) 0.0041(9) 0.0070(9) 0.0031(9)
    C6B 0.0311(11) 0.0231(10) 0.0194(9) 0.0102(8) 0.0064(8) 0.0034(8)
    C7B 0.0254(12) 0.0266(11) 0.0382(13) -0.0021(9) 0.0107(10) -0.0038(9)
    C8B 0.0275(12) 0.0229(10) 0.0341(12) -0.0007(9) 0.0057(9) -0.0047(9)
    C9B 0.0226(10) 0.0184(9) 0.0210(9) 0.0071(8) 0.0019(8) 0.0030(7)
    C10B 0.0243(10) 0.0228(9) 0.0194(9) 0.0069(8) 0.0019(8) 0.0014(7)
    C11B 0.0214(10) 0.0199(9) 0.0197(9) 0.0047(7) -0.0008(7) 0.0024(7)
    C12B 0.0239(10) 0.0223(9) 0.0207(9) 0.0061(8) 0.0001(8) -0.0008(7)
    C13B 0.0254(11) 0.0345(12) 0.0290(11) 0.0076(9) 0.0045(9) -0.0039(9)
    C14B 0.0215(11) 0.0407(13) 0.0360(13) 0.0020(10) -0.0008(9) -0.0102(10)
    C15B 0.0282(12) 0.0311(11) 0.0266(11) 0.0041(9) -0.0008(9) -0.0093(9)
    C16B 0.0241(10) 0.0214(9) 0.0185(9) 0.0084(8) 0.0001(8) 0.0014(7)
    O1C 0.0165(7) 0.0393(8) 0.0175(7) 0.0114(6) 0.0007(5) 0.0052(6)
    O2C 0.0157(7) 0.0264(7) 0.0176(6) 0.0064(6) 0.0009(5) 0.0007(5)
    N1C 0.0202(8) 0.0228(8) 0.0174(8) 0.0067(7) 0.0020(6) 0.0031(6)
    N2C 0.0193(8) 0.0210(8) 0.0199(8) 0.0051(6) 0.0015(6) 0.0024(6)
    C1C 0.0256(11) 0.0228(9) 0.0217(10) 0.0061(8) 0.0021(8) 0.0027(8)
    C2C 0.0322(12) 0.0306(11) 0.0204(10) 0.0044(9) -0.0014(9) 0.0039(8)
    C3C 0.0423(14) 0.0295(11) 0.0196(10) 0.0091(10) 0.0031(9) -0.0029(8)
    C4C 0.0437(14) 0.0286(11) 0.0289(11) 0.0163(10) 0.0039(10) -0.0002(9)
    C5C 0.0353(12) 0.0278(11) 0.0228(10) 0.0126(9) 0.0016(9) 0.0038(8)
    C6C 0.0227(10) 0.0210(9) 0.0169(9) 0.0032(8) 0.0029(7) 0.0011(7)
    C7C 0.0232(10) 0.0280(10) 0.0217(9) 0.0104(8) 0.0012(8) 0.0063(8)
    C8C 0.0230(10) 0.0276(10) 0.0183(9) 0.0090(8) 0.0004(8) 0.0037(8)
    C9C 0.0204(10) 0.0195(9) 0.0167(8) 0.0039(7) 0.0012(7) 0.0040(7)
    C10C 0.0163(9) 0.0211(9) 0.0168(8) 0.0031(7) 0.0013(7) 0.0045(7)
    C11C 0.0159(9) 0.0220(9) 0.0176(9) 0.0047(7) -0.0006(7) 0.0042(7)
    C12C 0.0167(9) 0.0194(8) 0.0158(8) 0.0034(7) -0.0003(7) 0.0036(7)
    C13C 0.0175(9) 0.0227(9) 0.0183(9) 0.0055(7) 0.0017(7) 0.0039(7)
    C14C 0.0181(10) 0.0259(10) 0.0217(9) 0.0061(8) -0.0029(7) 0.0068(8)
    C15C 0.0199(10) 0.0239(9) 0.0159(8) 0.0033(8) -0.0012(7) 0.0041(7)
    C16C 0.0152(9) 0.0217(9) 0.0173(9) 0.0037(7) 0.0009(7) 0.0045(7)
    O1D 0.0169(7) 0.0365(8) 0.0163(6) 0.0113(6) 0.0010(5) 0.0033(6)
    O2D 0.0168(7) 0.0282(7) 0.0159(6) 0.0095(6) -0.0008(5) 0.0003(5)
    N1D 0.0192(8) 0.0234(8) 0.0171(8) 0.0048(7) -0.0004(6) 0.0021(6)
    N2D 0.0189(8) 0.0212(8) 0.0185(8) 0.0065(6) -0.0015(6) 0.0014(6)
    C1D 0.0240(10) 0.0238(10) 0.0221(10) 0.0058(8) 0.0006(8) 0.0008(8)
    C2D 0.0335(12) 0.0306(11) 0.0188(9) 0.0116(9) 0.0049(8) 0.0026(8)
    C3D 0.0334(12) 0.0318(11) 0.0185(9) 0.0116(9) -0.0038(8) -0.0044(8)
    C4D 0.0288(12) 0.0283(11) 0.0270(11) 0.0015(9) -0.0039(9) -0.0023(9)
    C5D 0.0267(11) 0.0262(10) 0.0232(10) 0.0033(9) 0.0003(8) 0.0029(8)
    C6D 0.0229(10) 0.0220(9) 0.0164(9) 0.0076(8) -0.0018(7) 0.0019(7)
    C7D 0.0191(10) 0.0329(11) 0.0202(9) 0.0063(8) 0.0022(8) 0.0041(8)
    C8D 0.0228(10) 0.0299(10) 0.0189(9) 0.0067(8) 0.0019(8) 0.0032(8)
    C9D 0.0225(10) 0.0202(9) 0.0158(8) 0.0076(7) 0.0003(7) 0.0028(7)
    C10D 0.0205(10) 0.0196(9) 0.0160(8) 0.0074(7) -0.0009(7) 0.0012(7)
    C11D 0.0181(9) 0.0227(9) 0.0176(9) 0.0071(7) 0.0010(7) 0.0030(7)
    C12D 0.0193(9) 0.0196(9) 0.0155(8) 0.0081(7) -0.0004(7) 0.0020(7)
    C13D 0.0174(9) 0.0227(9) 0.0178(9) 0.0062(7) 0.0007(7) 0.0023(7)
    C14D 0.0194(10) 0.0263(10) 0.0206(9) 0.0075(8) 0.0052(7) 0.0043(8)
    C15D 0.0233(10) 0.0235(9) 0.0151(8) 0.0092(8) 0.0026(7) 0.0026(7)
    C16D 0.0189(9) 0.0223(9) 0.0165(8) 0.0090(7) 0.0007(7) 0.0028(7)
    O3 0.0161(7) 0.0327(8) 0.0292(8) 0.0069(6) 0.0020(6) 0.0104(6)
    C17 0.0301(12) 0.0253(11) 0.0423(13) 0.0059(9) -0.0002(10) 0.0032(10)
    C18 0.0286(12) 0.0413(14) 0.0541(16) 0.0120(10) 0.0023(11) 0.0261(12)
    O4 0.0189(8) 0.0343(8) 0.0309(8) 0.0116(6) 0.0037(6) 0.0104(6)
    C19 0.0317(13) 0.0292(12) 0.0580(17) 0.0092(10) 0.0030(12) 0.0033(11)
    C20 0.0403(16) 0.0542(17) 0.085(2) 0.0220(14) 0.0269(15) 0.0441(17)
_geom_special_details
;
All s.u.'s (except the s.u. in the dihedral angle between two l.s. planes) are
estimated using the full covariance matrix. The cell s.u.'s are taken into
account individually in the estimation of s.u.'s in distances, angles and
torsion angles; correlations between s.u.'s in cell parameters are only used
when they are defined by crystal symmetry. An approximate (isotropic)
treatment of cell s.u.'s is used for estimating s.u.'s involving l.s. planes.
;
loop_
    _geom_bond_atom_site_label_1
    _geom_bond_atom_site_label_2
    _geom_bond_site_symmetry_2
    _geom_bond_distance
    _geom_bond_publ_flag
    Li1 O1A . 1.912(4) y
    Li1 O2D . 1.931(4) y
    Li1 O4 . 1.953(4) y
    Li1 O1C 1_655 1.954(4) y
    Li2 O2C . 1.912(4) y
    Li2 O1B . 1.931(4) y
    Li2 O1D . 1.940(4) y
    Li2 O3 . 1.960(4) y
    O1A C16A . 1.218(3) ?
    O2A C16A . 1.317(3) ?
    O2A H1OA . 0.91(3) ?
    N1A C7A . 1.360(3) ?
    N1A N2A . 1.363(2) ?
    N1A C6A . 1.423(3) ?
    N2A C9A . 1.335(2) ?
    C1A C6A . 1.385(3) ?
    C1A C2A . 1.390(3) ?
    C1A H1AA . 0.9300 ?
    C2A C3A . 1.375(4) ?
    C2A H2AA . 0.9300 ?
    C3A C4A . 1.383(4) ?
    C3A H3AA . 0.9300 ?
    C4A C5A . 1.389(3) ?
    C4A H4AA . 0.9300 ?
    C5A C6A . 1.389(3) ?
    C5A H5AA . 0.9300 ?
    C7A C8A . 1.362(3) ?
    C7A H7AA . 0.9300 ?
    C8A C9A . 1.413(3) ?
    C8A H8AA . 0.9300 ?
    C9A C10A . 1.468(3) ?
    C10A C11A . 1.395(3) ?
    C10A C15A . 1.400(3) ?
    C11A C12A . 1.395(3) ?
    C11A H11A . 0.9300 ?
    C12A C13A . 1.391(3) ?
    C12A C16A . 1.492(3) ?
    C13A C14A . 1.389(3) ?
    C13A H13A . 0.9300 ?
    C14A C15A . 1.388(3) ?
    C14A H14A . 0.9300 ?
    C15A H15A . 0.9300 ?
    O1B C16B . 1.220(3) ?
    O2B C16B . 1.312(2) ?
    O2B H1OB . 0.92(3) ?
    N1B N2B . 1.356(2) ?
    N1B C7B . 1.357(3) ?
    N1B C6B . 1.424(2) ?
    N2B C9B . 1.338(2) ?
    C1B C6B . 1.388(3) ?
    C1B C2B . 1.393(3) ?
    C1B H1BA . 0.9300 ?
    C2B C3B . 1.382(3) ?
    C2B H2BA . 0.9300 ?
    C3B C4B . 1.390(4) ?
    C3B H3BA . 0.9300 ?
    C4B C5B . 1.387(3) ?
    C4B H4BA . 0.9300 ?
    C5B C6B . 1.389(3) ?
    C5B H5BA . 0.9300 ?
    C7B C8B . 1.366(3) ?
    C7B H7BA . 0.9300 ?
    C8B C9B . 1.405(3) ?
    C8B H8BA . 0.9300 ?
    C9B C10B . 1.463(3) ?
    C10B C15B . 1.396(3) ?
    C10B C11B . 1.398(3) ?
    C11B C12B . 1.390(3) ?
    C11B H11B . 0.9300 ?
    C12B C13B . 1.387(3) ?
    C12B C16B . 1.488(3) ?
    C13B C14B . 1.390(3) ?
    C13B H13B . 0.9300 ?
    C14B C15B . 1.381(3) ?
    C14B H14B . 0.9300 ?
    C15B H15B . 0.9300 ?
    O1C C16C . 1.257(2) ?
    O1C Li1 1_455 1.954(4) ?
    O2C C16C . 1.272(2) ?
    N1C C7C . 1.359(3) ?
    N1C N2C . 1.361(2) ?
    N1C C6C . 1.427(2) ?
    N2C C9C . 1.337(2) ?
    C1C C2C . 1.387(3) ?
    C1C C6C . 1.388(3) ?
    C1C H1CA . 0.9300 ?
    C2C C3C . 1.387(3) ?
    C2C H2CA . 0.9300 ?
    C3C C4C . 1.382(3) ?
    C3C H3CA . 0.9300 ?
    C4C C5C . 1.391(3) ?
    C4C H4CA . 0.9300 ?
    C5C C6C . 1.387(3) ?
    C5C H5CA . 0.9300 ?
    C7C C8C . 1.368(3) ?
    C7C H7CA . 0.9300 ?
    C8C C9C . 1.414(3) ?
    C8C H8CA . 0.9300 ?
    C9C C10C . 1.469(3) ?
    C10C C15C . 1.398(3) ?
    C10C C11C . 1.399(3) ?
    C11C C12C . 1.394(3) ?
    C11C H11C . 0.9300 ?
    C12C C13C . 1.398(3) ?
    C12C C16C . 1.506(3) ?
    C13C C14C . 1.388(3) ?
    C13C H13C . 0.9300 ?
    C14C C15C . 1.385(3) ?
    C14C H14C . 0.9300 ?
    C15C H15C . 0.9300 ?
    O1D C16D . 1.251(2) ?
    O2D C16D . 1.275(2) ?
    N1D C7D . 1.359(3) ?
    N1D N2D . 1.363(2) ?
    N1D C6D . 1.425(2) ?
    N2D C9D . 1.342(2) ?
    C1D C6D . 1.384(3) ?
    C1D C2D . 1.392(3) ?
    C1D H1DA . 0.9300 ?
    C2D C3D . 1.384(3) ?
    C2D H2DA . 0.9300 ?
    C3D C4D . 1.383(3) ?
    C3D H3DA . 0.9300 ?
    C4D C5D . 1.394(3) ?
    C4D H4DA . 0.9300 ?
    C5D C6D . 1.391(3) ?
    C5D H5DA . 0.9300 ?
    C7D C8D . 1.367(3) ?
    C7D H7DA . 0.9300 ?
    C8D C9D . 1.408(3) ?
    C8D H8DA . 0.9300 ?
    C9D C10D . 1.475(3) ?
    C10D C15D . 1.397(3) ?
    C10D C11D . 1.397(3) ?
    C11D C12D . 1.397(3) ?
    C11D H11D . 0.9300 ?
    C12D C13D . 1.388(3) ?
    C12D C16D . 1.506(3) ?
    C13D C14D . 1.389(3) ?
    C13D H13D . 0.9300 ?
    C14D C15D . 1.389(3) ?
    C14D H14D . 0.9300 ?
    C15D H15D . 0.9300 ?
    O3 C17 . 1.426(3) ?
    O3 H1O3 . 0.85(3) ?
    C17 C18 . 1.511(3) ?
    C17 H17A . 0.9700 ?
    C17 H17B . 0.9700 ?
    C18 H18A . 0.9600 ?
    C18 H18B . 0.9600 ?
    C18 H18C . 0.9600 ?
    O4 C19 . 1.434(3) ?
    O4 H1O4 . 0.85(3) ?
    C19 C20 . 1.510(4) ?
    C19 H19A . 0.9700 ?
    C19 H19B . 0.9700 ?
    C20 H20A . 0.9600 ?
    C20 H20B . 0.9600 ?
    C20 H20C . 0.9600 ?
loop_
    _geom_angle_atom_site_label_1
    _geom_angle_atom_site_label_2
    _geom_angle_atom_site_label_3
    _geom_angle_site_symmetry_1
    _geom_angle_site_symmetry_3
    _geom_angle
    _geom_angle_publ_flag
    O1A Li1 O2D . . 114.37(17) ?
    O1A Li1 O4 . . 100.80(17) ?
    O2D Li1 O4 . . 113.07(19) ?
    O1A Li1 O1C . 1_655 109.10(19) ?
    O2D Li1 O1C . 1_655 102.01(16) ?
    O4 Li1 O1C . 1_655 118.00(17) ?
    O2C Li2 O1B . . 112.91(18) ?
    O2C Li2 O1D . . 105.03(16) ?
    O1B Li2 O1D . . 108.16(19) ?
    O2C Li2 O3 . . 112.76(19) ?
    O1B Li2 O3 . . 101.30(16) ?
    O1D Li2 O3 . . 116.84(18) ?
    C16A O2A H1OA . . 110.3(18) ?
    C7A N1A N2A . . 111.37(17) ?
    C7A N1A C6A . . 128.98(18) ?
    N2A N1A C6A . . 119.62(17) ?
    C9A N2A N1A . . 104.87(16) ?
    C6A C1A C2A . . 119.4(2) ?
    C6A C1A H1AA . . 120.3 ?
    C2A C1A H1AA . . 120.3 ?
    C3A C2A C1A . . 120.7(2) ?
    C3A C2A H2AA . . 119.6 ?
    C1A C2A H2AA . . 119.6 ?
    C2A C3A C4A . . 119.4(2) ?
    C2A C3A H3AA . . 120.3 ?
    C4A C3A H3AA . . 120.3 ?
    C3A C4A C5A . . 120.9(2) ?
    C3A C4A H4AA . . 119.5 ?
    C5A C4A H4AA . . 119.5 ?
    C4A C5A C6A . . 119.0(2) ?
    C4A C5A H5AA . . 120.5 ?
    C6A C5A H5AA . . 120.5 ?
    C1A C6A C5A . . 120.4(2) ?
    C1A C6A N1A . . 119.27(19) ?
    C5A C6A N1A . . 120.3(2) ?
    N1A C7A C8A . . 107.58(19) ?
    N1A C7A H7AA . . 126.2 ?
    C8A C7A H7AA . . 126.2 ?
    C7A C8A C9A . . 104.95(19) ?
    C7A C8A H8AA . . 127.5 ?
    C9A C8A H8AA . . 127.5 ?
    N2A C9A C8A . . 111.22(18) ?
    N2A C9A C10A . . 119.82(18) ?
    C8A C9A C10A . . 128.95(18) ?
    C11A C10A C15A . . 118.78(19) ?
    C11A C10A C9A . . 120.57(19) ?
    C15A C10A C9A . . 120.65(18) ?
    C10A C11A C12A . . 120.12(19) ?
    C10A C11A H11A . . 119.9 ?
    C12A C11A H11A . . 119.9 ?
    C13A C12A C11A . . 120.64(19) ?
    C13A C12A C16A . . 121.64(19) ?
    C11A C12A C16A . . 117.70(19) ?
    C14A C13A C12A . . 119.4(2) ?
    C14A C13A H13A . . 120.3 ?
    C12A C13A H13A . . 120.3 ?
    C15A C14A C13A . . 120.1(2) ?
    C15A C14A H14A . . 120.0 ?
    C13A C14A H14A . . 120.0 ?
    C14A C15A C10A . . 120.93(19) ?
    C14A C15A H15A . . 119.5 ?
    C10A C15A H15A . . 119.5 ?
    O1A C16A O2A . . 123.60(18) ?
    O1A C16A C12A . . 122.29(19) ?
    O2A C16A C12A . . 114.10(18) ?
    C16B O2B H1OB . . 109.8(19) ?
    N2B N1B C7B . . 111.66(17) ?
    N2B N1B C6B . . 120.00(17) ?
    C7B N1B C6B . . 128.33(19) ?
    C9B N2B N1B . . 104.95(16) ?
    C6B C1B C2B . . 119.8(2) ?
    C6B C1B H1BA . . 120.1 ?
    C2B C1B H1BA . . 120.1 ?
    C3B C2B C1B . . 119.9(2) ?
    C3B C2B H2BA . . 120.0 ?
    C1B C2B H2BA . . 120.0 ?
    C2B C3B C4B . . 120.0(2) ?
    C2B C3B H3BA . . 120.0 ?
    C4B C3B H3BA . . 120.0 ?
    C5B C4B C3B . . 120.5(2) ?
    C5B C4B H4BA . . 119.7 ?
    C3B C4B H4BA . . 119.7 ?
    C4B C5B C6B . . 119.3(2) ?
    C4B C5B H5BA . . 120.3 ?
    C6B C5B H5BA . . 120.3 ?
    C1B C6B C5B . . 120.43(19) ?
    C1B C6B N1B . . 119.14(19) ?
    C5B C6B N1B . . 120.42(19) ?
    N1B C7B C8B . . 107.2(2) ?
    N1B C7B H7BA . . 126.4 ?
    C8B C7B H7BA . . 126.4 ?
    C7B C8B C9B . . 105.23(19) ?
    C7B C8B H8BA . . 127.4 ?
    C9B C8B H8BA . . 127.4 ?
    N2B C9B C8B . . 111.01(18) ?
    N2B C9B C10B . . 119.97(18) ?
    C8B C9B C10B . . 128.95(18) ?
    C15B C10B C11B . . 118.17(19) ?
    C15B C10B C9B . . 120.05(18) ?
    C11B C10B C9B . . 121.70(19) ?
    C12B C11B C10B . . 120.53(19) ?
    C12B C11B H11B . . 119.7 ?
    C10B C11B H11B . . 119.7 ?
    C13B C12B C11B . . 120.52(18) ?
    C13B C12B C16B . . 120.77(19) ?
    C11B C12B C16B . . 118.61(18) ?
    C12B C13B C14B . . 119.3(2) ?
    C12B C13B H13B . . 120.3 ?
    C14B C13B H13B . . 120.3 ?
    C15B C14B C13B . . 120.1(2) ?
    C15B C14B H14B . . 119.9 ?
    C13B C14B H14B . . 119.9 ?
    C14B C15B C10B . . 121.29(19) ?
    C14B C15B H15B . . 119.4 ?
    C10B C15B H15B . . 119.4 ?
    O1B C16B O2B . . 124.17(18) ?
    O1B C16B C12B . . 121.93(19) ?
    O2B C16B C12B . . 113.89(18) ?
    C7C N1C N2C . . 111.96(16) ?
    C7C N1C C6C . . 128.46(17) ?
    N2C N1C C6C . . 119.58(16) ?
    C9C N2C N1C . . 104.77(16) ?
    C2C C1C C6C . . 119.3(2) ?
    C2C C1C H1CA . . 120.4 ?
    C6C C1C H1CA . . 120.4 ?
    C1C C2C C3C . . 120.5(2) ?
    C1C C2C H2CA . . 119.8 ?
    C3C C2C H2CA . . 119.8 ?
    C4C C3C C2C . . 119.8(2) ?
    C4C C3C H3CA . . 120.1 ?
    C2C C3C H3CA . . 120.1 ?
    C3C C4C C5C . . 120.3(2) ?
    C3C C4C H4CA . . 119.8 ?
    C5C C4C H4CA . . 119.8 ?
    C6C C5C C4C . . 119.4(2) ?
    C6C C5C H5CA . . 120.3 ?
    C4C C5C H5CA . . 120.3 ?
    C5C C6C C1C . . 120.70(18) ?
    C5C C6C N1C . . 120.26(18) ?
    C1C C6C N1C . . 119.04(18) ?
    N1C C7C C8C . . 107.01(18) ?
    N1C C7C H7CA . . 126.5 ?
    C8C C7C H7CA . . 126.5 ?
    C7C C8C C9C . . 105.17(17) ?
    C7C C8C H8CA . . 127.4 ?
    C9C C8C H8CA . . 127.4 ?
    N2C C9C C8C . . 111.09(17) ?
    N2C C9C C10C . . 120.22(17) ?
    C8C C9C C10C . . 128.69(17) ?
    C15C C10C C11C . . 118.81(18) ?
    C15C C10C C9C . . 120.20(17) ?
    C11C C10C C9C . . 120.99(17) ?
    C12C C11C C10C . . 120.83(18) ?
    C12C C11C H11C . . 119.6 ?
    C10C C11C H11C . . 119.6 ?
    C11C C12C C13C . . 119.60(17) ?
    C11C C12C C16C . . 120.53(17) ?
    C13C C12C C16C . . 119.87(17) ?
    C14C C13C C12C . . 119.65(18) ?
    C14C C13C H13C . . 120.2 ?
    C12C C13C H13C . . 120.2 ?
    C15C C14C C13C . . 120.75(18) ?
    C15C C14C H14C . . 119.6 ?
    C13C C14C H14C . . 119.6 ?
    C14C C15C C10C . . 120.37(18) ?
    C14C C15C H15C . . 119.8 ?
    C10C C15C H15C . . 119.8 ?
    O1C C16C O2C . . 123.21(17) ?
    O1C C16C C12C . . 119.02(17) ?
    O2C C16C C12C . . 117.76(16) ?
    C7D N1D N2D . . 111.97(15) ?
    C7D N1D C6D . . 128.50(17) ?
    N2D N1D C6D . . 119.53(16) ?
    C9D N2D N1D . . 104.39(16) ?
    C6D C1D C2D . . 119.0(2) ?
    C6D C1D H1DA . . 120.5 ?
    C2D C1D H1DA . . 120.5 ?
    C3D C2D C1D . . 120.8(2) ?
    C3D C2D H2DA . . 119.6 ?
    C1D C2D H2DA . . 119.6 ?
    C4D C3D C2D . . 119.66(19) ?
    C4D C3D H3DA . . 120.2 ?
    C2D C3D H3DA . . 120.2 ?
    C3D C4D C5D . . 120.5(2) ?
    C3D C4D H4DA . . 119.7 ?
    C5D C4D H4DA . . 119.7 ?
    C6D C5D C4D . . 119.0(2) ?
    C6D C5D H5DA . . 120.5 ?
    C4D C5D H5DA . . 120.5 ?
    C1D C6D C5D . . 121.04(18) ?
    C1D C6D N1D . . 119.29(18) ?
    C5D C6D N1D . . 119.67(19) ?
    N1D C7D C8D . . 107.07(18) ?
    N1D C7D H7DA . . 126.5 ?
    C8D C7D H7DA . . 126.5 ?
    C7D C8D C9D . . 105.26(18) ?
    C7D C8D H8DA . . 127.4 ?
    C9D C8D H8DA . . 127.4 ?
    N2D C9D C8D . . 111.31(17) ?
    N2D C9D C10D . . 119.98(18) ?
    C8D C9D C10D . . 128.71(17) ?
    C15D C10D C11D . . 118.67(17) ?
    C15D C10D C9D . . 120.79(17) ?
    C11D C10D C9D . . 120.54(18) ?
    C12D C11D C10D . . 120.91(18) ?
    C12D C11D H11D . . 119.5 ?
    C10D C11D H11D . . 119.5 ?
    C13D C12D C11D . . 119.53(17) ?
    C13D C12D C16D . . 120.82(17) ?
    C11D C12D C16D . . 119.63(17) ?
    C12D C13D C14D . . 120.13(18) ?
    C12D C13D H13D . . 119.9 ?
    C14D C13D H13D . . 119.9 ?
    C15D C14D C13D . . 120.21(19) ?
    C15D C14D H14D . . 119.9 ?
    C13D C14D H14D . . 119.9 ?
    C14D C15D C10D . . 120.55(18) ?
    C14D C15D H15D . . 119.7 ?
    C10D C15D H15D . . 119.7 ?
    O1D C16D O2D . . 123.56(17) ?
    O1D C16D C12D . . 119.06(17) ?
    O2D C16D C12D . . 117.38(17) ?
    C17 O3 H1O3 . . 105(2) ?
    Li2 O3 H1O3 . . 123(2) ?
    O3 C17 C18 . . 111.84(19) ?
    O3 C17 H17A . . 109.2 ?
    C18 C17 H17A . . 109.2 ?
    O3 C17 H17B . . 109.2 ?
    C18 C17 H17B . . 109.2 ?
    H17A C17 H17B . . 107.9 ?
    C17 C18 H18A . . 109.5 ?
    C17 C18 H18B . . 109.5 ?
    H18A C18 H18B . . 109.5 ?
    C17 C18 H18C . . 109.5 ?
    H18A C18 H18C . . 109.5 ?
    H18B C18 H18C . . 109.5 ?
    C19 O4 H1O4 . . 106.9(19) ?
    Li1 O4 H1O4 . . 118.8(19) ?
    O4 C19 C20 . . 111.6(2) ?
    O4 C19 H19A . . 109.3 ?
    C20 C19 H19A . . 109.3 ?
    O4 C19 H19B . . 109.3 ?
    C20 C19 H19B . . 109.3 ?
    H19A C19 H19B . . 108.0 ?
    C19 C20 H20A . . 109.5 ?
    C19 C20 H20B . . 109.5 ?
    H20A C20 H20B . . 109.5 ?
    C19 C20 H20C . . 109.5 ?
    H20A C20 H20C . . 109.5 ?
    H20B C20 H20C . . 109.5 ?
loop_
    _geom_torsion_atom_site_label_1
    _geom_torsion_atom_site_label_2
    _geom_torsion_atom_site_label_3
    _geom_torsion_atom_site_label_4
    _geom_torsion_site_symmetry_1
    _geom_torsion_site_symmetry_2
    _geom_torsion_site_symmetry_3
    _geom_torsion_site_symmetry_4
    _geom_torsion
    _geom_torsion_publ_flag
    O2D Li1 O1A C16A . . . . -174.1(2) ?
    O4 Li1 O1A C16A . . . . 64.3(3) ?
    O1C Li1 O1A C16A 1_655 . . . -60.6(3) ?
    C16C Li1 O1A C16A 1_655 . . . -36.5(3) ?
    C7A N1A N2A C9A . . . . 0.4(2) ?
    C6A N1A N2A C9A . . . . 178.84(18) ?
    C6A C1A C2A C3A . . . . -0.4(4) ?
    C1A C2A C3A C4A . . . . -0.8(4) ?
    C2A C3A C4A C5A . . . . 1.3(4) ?
    C3A C4A C5A C6A . . . . -0.7(4) ?
    C2A C1A C6A C5A . . . . 0.9(4) ?
    C2A C1A C6A N1A . . . . -178.3(2) ?
    C4A C5A C6A C1A . . . . -0.4(4) ?
    C4A C5A C6A N1A . . . . 178.8(2) ?
    C7A N1A C6A C1A . . . . -170.6(2) ?
    N2A N1A C6A C1A . . . . 11.3(3) ?
    C7A N1A C6A C5A . . . . 10.1(4) ?
    N2A N1A C6A C5A . . . . -168.0(2) ?
    N2A N1A C7A C8A . . . . -0.4(3) ?
    C6A N1A C7A C8A . . . . -178.7(2) ?
    N1A C7A C8A C9A . . . . 0.3(3) ?
    N1A N2A C9A C8A . . . . -0.2(2) ?
    N1A N2A C9A C10A . . . . -179.50(18) ?
    C7A C8A C9A N2A . . . . 0.0(3) ?
    C7A C8A C9A C10A . . . . 179.2(2) ?
    N2A C9A C10A C11A . . . . 168.5(2) ?
    C8A C9A C10A C11A . . . . -10.6(4) ?
    N2A C9A C10A C15A . . . . -11.2(3) ?
    C8A C9A C10A C15A . . . . 169.7(2) ?
    C15A C10A C11A C12A . . . . 1.1(3) ?
    C9A C10A C11A C12A . . . . -178.6(2) ?
    C10A C11A C12A C13A . . . . -0.9(3) ?
    C10A C11A C12A C16A . . . . 177.42(19) ?
    C11A C12A C13A C14A . . . . 0.3(4) ?
    C16A C12A C13A C14A . . . . -177.9(2) ?
    C12A C13A C14A C15A . . . . 0.0(4) ?
    C13A C14A C15A C10A . . . . 0.2(4) ?
    C11A C10A C15A C14A . . . . -0.8(3) ?
    C9A C10A C15A C14A . . . . 178.9(2) ?
    Li1 O1A C16A O2A . . . . 14.2(4) ?
    Li1 O1A C16A C12A . . . . -165.4(2) ?
    C13A C12A C16A O1A . . . . -176.8(2) ?
    C11A C12A C16A O1A . . . . 4.9(3) ?
    C13A C12A C16A O2A . . . . 3.6(3) ?
    C11A C12A C16A O2A . . . . -174.68(19) ?
    O2C Li2 O1B C16B . . . . 165.81(19) ?
    O1D Li2 O1B C16B . . . . -78.4(3) ?
    O3 Li2 O1B C16B . . . . 45.0(3) ?
    C16D Li2 O1B C16B . . . . -55.5(2) ?
    C7B N1B N2B C9B . . . . 0.3(2) ?
    C6B N1B N2B C9B . . . . 179.24(18) ?
    C6B C1B C2B C3B . . . . -0.8(4) ?
    C1B C2B C3B C4B . . . . -0.1(4) ?
    C2B C3B C4B C5B . . . . 0.9(4) ?
    C3B C4B C5B C6B . . . . -0.7(4) ?
    C2B C1B C6B C5B . . . . 1.0(3) ?
    C2B C1B C6B N1B . . . . -179.9(2) ?
    C4B C5B C6B C1B . . . . -0.2(4) ?
    C4B C5B C6B N1B . . . . -179.4(2) ?
    N2B N1B C6B C1B . . . . 1.4(3) ?
    C7B N1B C6B C1B . . . . -179.8(2) ?
    N2B N1B C6B C5B . . . . -179.4(2) ?
    C7B N1B C6B C5B . . . . -0.7(3) ?
    N2B N1B C7B C8B . . . . -0.3(3) ?
    C6B N1B C7B C8B . . . . -179.1(2) ?
    N1B C7B C8B C9B . . . . 0.1(3) ?
    N1B N2B C9B C8B . . . . -0.2(2) ?
    N1B N2B C9B C10B . . . . -177.43(18) ?
    C7B C8B C9B N2B . . . . 0.1(3) ?
    C7B C8B C9B C10B . . . . 177.0(2) ?
    N2B C9B C10B C15B . . . . 5.5(3) ?
    C8B C9B C10B C15B . . . . -171.1(2) ?
    N2B C9B C10B C11B . . . . -177.91(19) ?
    C8B C9B C10B C11B . . . . 5.4(3) ?
    C15B C10B C11B C12B . . . . -1.1(3) ?
    C9B C10B C11B C12B . . . . -177.69(19) ?
    C10B C11B C12B C13B . . . . 0.7(3) ?
    C10B C11B C12B C16B . . . . 177.13(19) ?
    C11B C12B C13B C14B . . . . -0.3(4) ?
    C16B C12B C13B C14B . . . . -176.6(2) ?
    C12B C13B C14B C15B . . . . 0.1(4) ?
    C13B C14B C15B C10B . . . . -0.5(4) ?
    C11B C10B C15B C14B . . . . 1.0(4) ?
    C9B C10B C15B C14B . . . . 177.6(2) ?
    Li2 O1B C16B O2B . . . . 31.3(3) ?
    Li2 O1B C16B C12B . . . . -147.2(2) ?
    C13B C12B C16B O1B . . . . 171.3(2) ?
    C11B C12B C16B O1B . . . . -5.1(3) ?
    C13B C12B C16B O2B . . . . -7.4(3) ?
    C11B C12B C16B O2B . . . . 176.24(19) ?
    O1B Li2 O2C C16C . . . . -2.6(3) ?
    O1D Li2 O2C C16C . . . . -120.3(2) ?
    O3 Li2 O2C C16C . . . . 111.5(2) ?
    C16D Li2 O2C C16C . . . . -128.9(2) ?
    C7C N1C N2C C9C . . . . 0.3(2) ?
    C6C N1C N2C C9C . . . . -178.58(17) ?
    C6C C1C C2C C3C . . . . 1.2(3) ?
    C1C C2C C3C C4C . . . . -1.5(4) ?
    C2C C3C C4C C5C . . . . 0.2(4) ?
    C3C C4C C5C C6C . . . . 1.3(4) ?
    C4C C5C C6C C1C . . . . -1.5(3) ?
    C4C C5C C6C N1C . . . . 178.3(2) ?
    C2C C1C C6C C5C . . . . 0.3(3) ?
    C2C C1C C6C N1C . . . . -179.53(19) ?
    C7C N1C C6C C5C . . . . -28.2(3) ?
    N2C N1C C6C C5C . . . . 150.5(2) ?
    C7C N1C C6C C1C . . . . 151.6(2) ?
    N2C N1C C6C C1C . . . . -29.7(3) ?
    N2C N1C C7C C8C . . . . -0.1(2) ?
    C6C N1C C7C C8C . . . . 178.71(19) ?
    N1C C7C C8C C9C . . . . -0.2(2) ?
    N1C N2C C9C C8C . . . . -0.4(2) ?
    N1C N2C C9C C10C . . . . 179.91(17) ?
    C7C C8C C9C N2C . . . . 0.4(2) ?
    C7C C8C C9C C10C . . . . -180.0(2) ?
    N2C C9C C10C C15C . . . . 14.1(3) ?
    C8C C9C C10C C15C . . . . -165.4(2) ?
    N2C C9C C10C C11C . . . . -166.31(19) ?
    C8C C9C C10C C11C . . . . 14.1(3) ?
    C15C C10C C11C C12C . . . . 0.2(3) ?
    C9C C10C C11C C12C . . . . -179.32(18) ?
    C10C C11C C12C C13C . . . . -0.7(3) ?
    C10C C11C C12C C16C . . . . 178.23(18) ?
    C11C C12C C13C C14C . . . . 0.7(3) ?
    C16C C12C C13C C14C . . . . -178.26(18) ?
    C12C C13C C14C C15C . . . . -0.2(3) ?
    C13C C14C C15C C10C . . . . -0.2(3) ?
    C11C C10C C15C C14C . . . . 0.2(3) ?
    C9C C10C C15C C14C . . . . 179.79(18) ?
    Li1 O1C C16C O2C 1_455 . . . -21.6(3) ?
    Li1 O1C C16C C12C 1_455 . . . 159.17(18) ?
    Li2 O2C C16C O1C . . . . 121.9(2) ?
    Li2 O2C C16C C12C . . . . -58.9(3) ?
    Li2 O2C C16C Li1 . . . 1_455 108.4(2) ?
    C11C C12C C16C O1C . . . . -6.9(3) ?
    C13C C12C C16C O1C . . . . 172.00(19) ?
    C11C C12C C16C O2C . . . . 173.83(18) ?
    C13C C12C C16C O2C . . . . -7.3(3) ?
    C11C C12C C16C Li1 . . . 1_455 22.7(4) ?
    C13C C12C C16C Li1 . . . 1_455 -158.4(3) ?
    O2C Li2 O1D C16D . . . . -162.18(17) ?
    O1B Li2 O1D C16D . . . . 77.0(2) ?
    O3 Li2 O1D C16D . . . . -36.4(3) ?
    O1A Li1 O2D C16D . . . . -1.3(3) ?
    O4 Li1 O2D C16D . . . . 113.3(2) ?
    O1C Li1 O2D C16D 1_655 . . . -118.9(2) ?
    C16C Li1 O2D C16D 1_655 . . . -128.7(2) ?
    C7D N1D N2D C9D . . . . 0.4(2) ?
    C6D N1D N2D C9D . . . . -179.65(17) ?
    C6D C1D C2D C3D . . . . 0.5(3) ?
    C1D C2D C3D C4D . . . . -0.8(3) ?
    C2D C3D C4D C5D . . . . -0.2(4) ?
    C3D C4D C5D C6D . . . . 1.3(3) ?
    C2D C1D C6D C5D . . . . 0.6(3) ?
    C2D C1D C6D N1D . . . . -178.75(19) ?
    C4D C5D C6D C1D . . . . -1.5(3) ?
    C4D C5D C6D N1D . . . . 177.85(19) ?
    C7D N1D C6D C1D . . . . 151.3(2) ?
    N2D N1D C6D C1D . . . . -28.6(3) ?
    C7D N1D C6D C5D . . . . -28.1(3) ?
    N2D N1D C6D C5D . . . . 152.06(19) ?
    N2D N1D C7D C8D . . . . -0.1(2) ?
    C6D N1D C7D C8D . . . . -179.99(19) ?
    N1D C7D C8D C9D . . . . -0.3(2) ?
    N1D N2D C9D C8D . . . . -0.6(2) ?
    N1D N2D C9D C10D . . . . 180.00(17) ?
    C7D C8D C9D N2D . . . . 0.6(2) ?
    C7D C8D C9D C10D . . . . 179.9(2) ?
    N2D C9D C10D C15D . . . . 11.7(3) ?
    C8D C9D C10D C15D . . . . -167.5(2) ?
    N2D C9D C10D C11D . . . . -168.53(18) ?
    C8D C9D C10D C11D . . . . 12.2(3) ?
    C15D C10D C11D C12D . . . . -0.2(3) ?
    C9D C10D C11D C12D . . . . -179.91(18) ?
    C10D C11D C12D C13D . . . . -0.6(3) ?
    C10D C11D C12D C16D . . . . 177.67(18) ?
    C11D C12D C13D C14D . . . . 0.6(3) ?
    C16D C12D C13D C14D . . . . -177.66(18) ?
    C12D C13D C14D C15D . . . . 0.2(3) ?
    C13D C14D C15D C10D . . . . -1.0(3) ?
    C11D C10D C15D C14D . . . . 1.0(3) ?
    C9D C10D C15D C14D . . . . -179.27(18) ?
    Li2 O1D C16D O2D . . . . -17.1(3) ?
    Li2 O1D C16D C12D . . . . 163.43(18) ?
    Li1 O2D C16D O1D . . . . 121.8(2) ?
    Li1 O2D C16D C12D . . . . -58.7(3) ?
    Li1 O2D C16D Li2 . . . . 111.5(2) ?
    C13D C12D C16D O1D . . . . 171.96(18) ?
    C11D C12D C16D O1D . . . . -6.3(3) ?
    C13D C12D C16D O2D . . . . -7.5(3) ?
    C11D C12D C16D O2D . . . . 174.21(18) ?
    C13D C12D C16D Li2 . . . . -165.2(3) ?
    C11D C12D C16D Li2 . . . . 16.6(4) ?
    O2C Li2 C16D O1D . . . . 21.7(2) ?
    O1B Li2 C16D O1D . . . . -109.0(2) ?
    O3 Li2 C16D O1D . . . . 147.7(2) ?
    O2C Li2 C16D O2D . . . . -172.6(2) ?
    O1B Li2 C16D O2D . . . . 56.79(17) ?
    O1D Li2 C16D O2D . . . . 165.8(2) ?
    O3 Li2 C16D O2D . . . . -46.51(16) ?
    O2C Li2 C16D C12D . . . . -12.3(5) ?
    O1B Li2 C16D C12D . . . . -143.0(3) ?
    O1D Li2 C16D C12D . . . . -34.0(4) ?
    O3 Li2 C16D C12D . . . . 113.7(3) ?
    O2C Li2 O3 C17 . . . . 27.5(3) ?
    O1B Li2 O3 C17 . . . . 148.46(19) ?
    O1D Li2 O3 C17 . . . . -94.3(3) ?
    C16D Li2 O3 C17 . . . . -107.9(2) ?
    Li2 O3 C17 C18 . . . . -133.1(2) ?
    O1A Li1 O4 C19 . . . . 150.1(2) ?
    O2D Li1 O4 C19 . . . . 27.6(3) ?
    O1C Li1 O4 C19 1_655 . . . -91.3(3) ?
    C16C Li1 O4 C19 1_655 . . . -104.9(2) ?
    Li1 O4 C19 C20 . . . . -133.6(2) ?
loop_
    _geom_hbond_atom_site_label_D
    _geom_hbond_atom_site_label_H
    _geom_hbond_atom_site_label_A
    _geom_hbond_site_symmetry_A
    _geom_hbond_distance_DH
    _geom_hbond_distance_HA
    _geom_hbond_distance_DA
    _geom_hbond_angle_DHA
    O2A H1OA O2C 1_655 0.91(3) 1.70(3) 2.594(2) 167(3)
    O2B H1OB O2D . 0.92(3) 1.68(3) 2.584(2) 165(3)
    O3 H1O3 O1C 1_655 0.85(3) 1.92(3) 2.761(2) 171(3)
    O4 H1O4 O1D 1_655 0.85(3) 1.94(3) 2.780(2) 170(2)
    C7A H7AA N2D . 0.93 2.58 3.306(3) 136
    C5C H5CA N2B 1_455 0.93 2.60 3.501(3) 163
