# Supplementary material for: catena-Poly[[(ethanol-κO)[3-(1-phenyl-1H-pyrazol-3-yl)benzoic acid-κO]lithium]-μ-3-(1-phenyl-1H-pyrazol-3-yl)benzoato-κ2 O:O′]
Source: Acta Crystallogr Sect E Struct Rep Online. 2009 Jul 15;65(Pt 8):m917–8. doi: 10.1107/S1600536809026385 (PMC2977228; doi:10.1107/S1600536809026385)
Supplement: Supplementary file 2 [file e-65-0m917-Isup2.hkl]

#
# h,k,l, Fc-squared, Fo-squared, sigma(Fo-squared) and status flag
#
data_I
_shelx_title ' sr3_0m in P-1 (100K)'
_shelx_refln_list_code          4
_shelx_F_calc_maximum      328.10
_exptl_crystal_F_000      1216.00
_reflns_d_resolution_high  0.7075
 
loop_
 _symmetry_equiv_pos_as_xyz
 'x, y, z'
 '-x, -y, -z'
 
_cell_length_a     7.9607
_cell_length_b    14.9527
_cell_length_c    26.5320
_cell_angle_alpha 103.471
_cell_angle_beta   90.348
_cell_angle_gamma 105.429
 
_shelx_F_squared_multiplier     1.000
 
loop_
 _refln_index_h
 _refln_index_k
 _refln_index_l
 _refln_F_squared_calc
 _refln_F_squared_meas
 _refln_F_squared_sigma
 _refln_observed_status
   1   0   0       31.51       26.86      1.35 o
   2   0   0     2962.03     2888.55     28.42 o
   3   0   0       95.82      124.41      6.65 o
   4   0   0       80.25       70.72      4.09 o
   5   0   0      100.70       79.78      4.72 o
   6   0   0        0.01        6.36      6.40 o
   7   0   0      175.42      217.19     26.00 o
   8   0   0        3.12        3.64     15.06 o
   9   0   0       13.03       28.42     21.20 o
  10   0   0        4.52      -15.72     15.72 o
 -10   1   0        1.58       16.65     12.98 o
  -9   1   0      346.68      307.87     46.07 o
  -8   1   0        1.14        4.74     15.75 o
  -7   1   0      291.66      304.92     37.48 o
  -6   1   0       21.75       15.91      7.41 o
  -5   1   0        1.97       12.45      6.94 o
  -4   1   0      411.82      437.25     16.31 o
  -3   1   0      194.23      190.17      9.97 o
  -1   1   0       12.02       13.07      1.12 o
   1   1   0    26857.19    26546.21    229.35 o
   2   1   0      354.18      516.01     23.14 o
   3   1   0      146.02      154.13      6.62 o
   4   1   0      328.22      395.20     12.54 o
   5   1   0      813.99      799.30     24.68 o
   6   1   0     2461.83     2439.66     35.51 o
   7   1   0       39.34       37.31     15.44 o
   8   1   0       18.18       17.45     18.29 o
   9   1   0       23.27       32.24     22.81 o
  10   1   0       18.04       -4.93     21.42 o
 -11   2   0       52.97       78.60     24.63 o
 -10   2   0        1.97        3.34     11.87 o
  -9   2   0       62.28       59.56     14.85 o
  -8   2   0       37.94       21.84     17.33 o
  -7   2   0      200.85      271.91     16.93 o
  -6   2   0       29.00       22.98      7.61 o
  -5   2   0      668.23      648.29     22.21 o
  -4   2   0       21.26        1.70      3.77 o
  -3   2   0      133.02      111.52     26.52 o
  -2   2   0       10.23       95.89     27.67 o
  -1   2   0    33189.63    32076.66    276.26 o
   0   2   0     6259.13     6424.38     72.03 o
   1   2   0    14831.64    14429.87    135.50 o
   2   2   0       14.36       11.78      2.71 o
   3   2   0      517.95      562.28     11.52 o
   4   2   0      149.03      187.90      8.10 o
   5   2   0       21.62       20.87      4.32 o
   6   2   0     1405.92     1407.71     25.84 o
   7   2   0       37.74       33.76      6.00 o
   8   2   0       64.28       57.15     25.90 o
   9   2   0        0.84       20.92     21.47 o
  10   2   0        0.07        4.19     22.03 o
 -11   3   0       10.51       11.77     15.97 o
 -10   3   0       87.20       95.69     22.48 o
  -9   3   0       39.31       38.54     13.31 o
  -8   3   0      580.70      601.80     20.19 o
  -7   3   0     1620.36     1599.94     30.90 o
  -6   3   0       92.81       83.45     10.20 o
  -5   3   0      184.62      178.55     22.39 o
  -4   3   0      729.43      698.41     15.01 o
  -3   3   0      588.74      564.84      8.57 o
  -2   3   0     2384.95     2350.11     23.26 o
  -1   3   0    16512.33    16176.04    141.51 o
   0   3   0     5891.04     6058.89     46.81 o
   1   3   0     6071.18     6135.73     56.60 o
   2   3   0        0.99       52.80      8.25 o
   3   3   0     2423.25     2427.91     31.21 o
   4   3   0      213.68      240.41      9.74 o
   5   3   0     2048.08     1980.71     32.70 o
   6   3   0      612.87      593.86     22.64 o
   7   3   0       77.84       95.16     25.23 o
   8   3   0      204.49      211.39     16.28 o
   9   3   0       10.39       21.19     21.46 o
  10   3   0      152.30      147.94     41.26 o
 -11   4   0       41.32       47.22     32.48 o
 -10   4   0       15.85       12.25     14.81 o
  -9   4   0      247.78      326.65     99.76 o
  -8   4   0     2098.00     2182.72     43.48 o
  -7   4   0      445.44      483.97     16.53 o
  -6   4   0        1.88        3.09      3.56 o
  -5   4   0      212.86      209.54      9.86 o
  -4   4   0       12.29       12.26      3.79 o
  -3   4   0       70.67       85.22      4.26 o
  -2   4   0        5.32        5.52      2.37 o
  -1   4   0    10659.13    10116.24     90.81 o
   0   4   0      992.64      843.66     11.04 o
   1   4   0      389.08      375.41      8.34 o
   2   4   0     1822.49     1996.90     23.06 o
   3   4   0       15.03       75.70      8.41 o
   4   4   0      235.03      267.05     12.37 o
   5   4   0      236.90      194.77     10.46 o
   6   4   0       16.81        5.69      6.56 o
   7   4   0       23.92       15.91      9.19 o
   8   4   0      188.04      240.20     20.04 o
   9   4   0       17.08        3.21     20.24 o
 -11   5   0        0.39       19.54     28.13 o
 -10   5   0      256.51      258.17     45.35 o
  -9   5   0      356.47      381.98     33.05 o
  -8   5   0      423.76      429.82     17.62 o
  -7   5   0     2730.36     2511.76     44.62 o
  -6   5   0       49.52       25.48      7.62 o
  -5   5   0        7.15        6.57      4.68 o
  -4   5   0       51.94       77.65      3.81 o
  -3   5   0      128.84      152.55      7.18 o
  -2   5   0      794.60      820.50     13.38 o
  -1   5   0      911.28      821.33     12.77 o
   0   5   0    13798.46    14107.49    125.78 o
   1   5   0       16.32       21.27      4.04 o
   2   5   0        3.62        0.67      1.81 o
   3   5   0      112.58      142.74      6.93 o
   4   5   0        8.80       18.08      5.91 o
   5   5   0        7.38       17.06      6.26 o
   6   5   0       83.06       57.29     12.97 o
   7   5   0       28.30       27.02     11.18 o
   8   5   0       40.96       55.02     14.01 o
   9   5   0        1.84       -3.88      8.17 o
 -11   6   0       18.89       28.57     30.15 o
 -10   6   0        0.46        0.88     24.46 o
  -9   6   0       18.56       27.70     11.90 o
  -8   6   0      267.79      281.22     16.48 o
  -7   6   0      115.70      133.22     11.81 o
  -6   6   0      352.52      327.44     14.89 o
  -5   6   0     1542.87     1510.94     20.74 o
  -4   6   0      857.85      824.01     15.75 o
  -3   6   0     1312.93     1433.98     20.33 o
  -2   6   0     1265.39     1477.68     29.04 o
  -1   6   0       79.39       90.67      7.41 o
   0   6   0     6552.30     6535.70     63.76 o
   1   6   0       84.02       64.73      5.21 o
   2   6   0      176.07      157.96      6.75 o
   3   6   0      132.62      149.87     10.16 o
   4   6   0       67.42       68.30      8.37 o
   5   6   0      376.74      388.76     21.01 o
   6   6   0      216.49      201.38     21.48 o
   7   6   0       89.36       44.35     13.30 o
   8   6   0       77.37      133.60     20.19 o
   9   6   0       81.37      104.07     37.85 o
 -10   7   0      103.21       82.74     33.49 o
  -9   7   0       70.12       71.27     14.99 o
  -8   7   0       59.81       67.73     11.69 o
  -7   7   0      125.51      179.38     12.90 o
  -6   7   0     1355.77     1421.19     30.06 o
  -5   7   0       54.76       45.50      4.60 o
  -4   7   0      647.20      665.15     14.88 o
  -3   7   0     1160.17     1225.50     19.26 o
  -2   7   0       11.08       18.14      3.70 o
  -1   7   0        1.96        7.67      3.19 o
   0   7   0      489.00      463.78     10.94 o
   1   7   0      185.22      173.02      8.46 o
   2   7   0        0.20       54.58      6.05 o
   3   7   0      788.11      784.00     23.07 o
   4   7   0       21.47       32.88      7.38 o
   5   7   0      105.77       84.62     15.46 o
   6   7   0      510.42      437.67     30.58 o
   7   7   0      119.90      114.74     19.37 o
   8   7   0        0.34       12.43     21.70 o
   9   7   0      258.69      242.18     53.24 o
  -9   8   0        2.15       -3.13      8.30 o
  -8   8   0       59.97       53.97     11.40 o
  -7   8   0      176.03      170.77     15.03 o
  -6   8   0      455.17      489.91     11.96 o
  -5   8   0      866.06      813.31     17.53 o
  -4   8   0      140.70      143.63      8.24 o
  -3   8   0      155.67      170.69      8.47 o
  -2   8   0        0.30        1.51      2.69 o
  -1   8   0       93.42      103.83      6.26 o
   0   8   0      249.83      306.08     14.55 o
   1   8   0      110.61      122.79      9.45 o
   2   8   0      207.42      209.96      8.90 o
   3   8   0      654.03      665.04     20.82 o
   4   8   0      281.14      241.14     21.19 o
   5   8   0      322.34      309.40     23.57 o
   6   8   0       45.55       47.49     15.22 o
   7   8   0      150.73      137.72     22.28 o
   8   8   0       14.47       25.47     25.05 o
 -10   9   0        0.04       23.33     21.23 o
  -9   9   0       11.59        2.87      9.95 o
  -8   9   0      154.86      161.59     15.93 o
  -7   9   0        0.87        3.28      7.53 o
  -6   9   0      458.93      433.84     13.21 o
  -5   9   0      978.17      860.20     19.22 o
  -4   9   0      238.24      206.56     10.75 o
  -3   9   0       36.75       38.40      5.30 o
  -2   9   0      870.29      760.33     15.59 o
  -1   9   0        1.01        4.62      3.27 o
   0   9   0      495.33      546.76     13.40 o
   1   9   0      663.82      584.41     14.30 o
   2   9   0      823.90      794.50     16.98 o
   3   9   0      136.96      141.58      8.12 o
   4   9   0      159.01      147.93     20.83 o
   5   9   0        8.11        3.59      8.69 o
   6   9   0       12.54       12.26     11.83 o
   7   9   0        3.20       21.51     13.62 o
   8   9   0       14.77        8.86     25.79 o
 -10  10   0       51.94       44.45     25.68 o
  -9  10   0        1.55       -5.42      9.97 o
  -8  10   0        0.02       11.08     14.37 o
  -7  10   0      690.31      636.74     19.33 o
  -6  10   0        2.56        1.34      5.27 o
  -5  10   0        2.51        2.89      6.09 o
  -4  10   0       17.59       28.84      7.33 o
  -3  10   0      246.93      284.11     14.95 o
  -2  10   0      214.98      225.51      9.66 o
  -1  10   0      481.97      459.94     12.60 o
   0  10   0      453.46      432.35     14.22 o
   1  10   0        7.86       -1.19      3.74 o
   2  10   0      214.91      226.77     11.04 o
   3  10   0       93.50       51.79      8.99 o
   4  10   0        1.90       -6.44      6.44 o
   5  10   0      150.92      143.59     22.56 o
   6  10   0      200.41      187.98     26.64 o
   7  10   0       18.63       32.71     24.34 o
 -10  11   0      104.46      153.90     37.45 o
  -9  11   0       85.64      101.40     23.84 o
  -8  11   0       20.52       26.56     13.70 o
  -7  11   0      430.40      423.18     20.30 o
  -6  11   0      584.06      483.00     19.76 o
  -5  11   0       30.82       35.19      7.97 o
  -4  11   0      187.94      196.50     13.86 o
  -3  11   0       26.26       76.06      9.36 o
  -2  11   0      488.14      472.53     14.67 o
  -1  11   0        3.77        0.83      3.85 o
   0  11   0      955.83      996.33     20.27 o
   1  11   0       41.99      110.99      8.91 o
   2  11   0      247.37      244.50     11.83 o
   3  11   0     1209.71     1140.94     30.45 o
   4  11   0       23.00       21.90      9.62 o
   5  11   0        3.49       -4.99     10.35 o
   6  11   0        4.59       24.26     22.94 o
   7  11   0        0.51       25.63     26.72 o
 -10  12   0        3.57       -1.76     19.35 o
  -9  12   0        3.44        9.88     13.43 o
  -8  12   0      372.94      415.02     36.61 o
  -7  12   0       10.65       13.08      7.81 o
  -6  12   0       40.09       37.37      9.54 o
  -5  12   0        1.68        5.39      6.03 o
  -4  12   0        8.97       14.01      6.63 o
  -3  12   0        2.24        6.28      6.27 o
  -2  12   0      285.83      260.97     11.37 o
  -1  12   0     1186.13     1182.53     24.07 o
   0  12   0      370.91      349.88     13.16 o
   1  12   0       43.79       42.36      7.26 o
   2  12   0      105.74      136.40     11.73 o
   3  12   0        0.30       -3.28      4.94 o
   4  12   0       97.27       82.31     14.92 o
   5  12   0       41.71       14.21     14.14 o
   6  12   0       83.24      105.28     34.96 o
 -10  13   0        7.12       26.76     24.38 o
  -9  13   0       40.35       43.77     17.71 o
  -8  13   0       36.06       44.28      8.74 o
  -7  13   0       99.50       89.48     13.81 o
  -6  13   0       87.08       84.19     13.43 o
  -5  13   0      169.52      192.72     19.64 o
  -4  13   0      154.72      138.37     15.76 o
  -3  13   0        0.93       13.61      6.18 o
  -2  13   0       38.66       50.40      6.51 o
  -1  13   0        0.13       -1.17      5.10 o
   0  13   0      119.94      139.46     10.38 o
   1  13   0        5.83       12.80      5.92 o
   2  13   0        2.12       -5.42      5.42 o
   3  13   0      259.63      246.83     18.75 o
   4  13   0      199.58      187.41     20.79 o
   5  13   0        2.28        2.39     13.94 o
   6  13   0       17.37       32.98     29.38 o
 -10  14   0       10.64       20.33     21.69 o
  -9  14   0        0.22       16.27     21.09 o
  -8  14   0        6.86       17.27     14.35 o
  -7  14   0       32.95       31.24      9.78 o
  -6  14   0        7.10       -6.33      7.15 o
  -5  14   0       10.72       12.56      8.65 o
  -4  14   0      109.43      106.16     19.42 o
  -3  14   0      275.42      289.66     15.27 o
  -2  14   0      750.80      722.56     18.65 o
  -1  14   0      304.50      305.04     13.93 o
   0  14   0     1290.37     1207.21     28.38 o
   1  14   0      937.57      872.73     24.48 o
   2  14   0      734.25      714.03     30.44 o
   3  14   0        1.64       16.90     11.83 o
   4  14   0        0.02       22.64     13.37 o
   5  14   0        1.29       15.36     24.98 o
  -9  15   0       62.87       20.52     21.87 o
  -8  15   0      227.80      328.32     29.46 o
  -7  15   0        0.37       19.46      9.52 o
  -6  15   0       55.86       65.59     12.77 o
  -5  15   0      516.87      487.49     31.80 o
  -4  15   0        3.57        9.52      8.48 o
  -3  15   0       23.39       24.61      8.97 o
  -2  15   0        6.43       12.14      5.44 o
  -1  15   0      140.49      157.87     11.20 o
   0  15   0       41.69       46.40     12.39 o
   1  15   0       41.94       32.94     10.57 o
   2  15   0      193.39      195.73     18.69 o
   3  15   0      202.45      179.81     25.26 o
   4  15   0       60.61       53.76     16.53 o
   5  15   0      148.84      171.53     44.48 o
  -9  16   0        3.06       39.26     26.32 o
  -8  16   0      281.25      269.57     49.22 o
  -7  16   0      349.12      467.63     30.36 o
  -6  16   0      122.08      109.73     16.79 o
  -5  16   0        2.57       22.48      9.59 o
  -4  16   0      429.23      349.10     26.48 o
  -3  16   0       48.26       41.33      9.13 o
  -2  16   0       46.88       63.58     10.72 o
  -1  16   0       24.14       22.46      7.07 o
   0  16   0      752.13      800.14     26.89 o
   1  16   0      383.44      346.14     25.83 o
   2  16   0      280.77      299.42     18.63 o
   3  16   0       21.28       21.76     22.29 o
   4  16   0      232.67      290.12     31.88 o
  -8  17   0        1.09        5.38     17.08 o
  -7  17   0      207.44      185.59     41.49 o
  -6  17   0      682.43      700.16     44.17 o
  -5  17   0       37.92       58.58     13.29 o
  -4  17   0       82.38       93.10     15.96 o
  -3  17   0       46.77       55.74     14.58 o
  -2  17   0       12.09       37.18      7.67 o
  -1  17   0       69.93      100.77     11.81 o
   0  17   0      742.39      730.16     23.97 o
   1  17   0       20.83       48.02     10.20 o
   2  17   0       72.17       59.30     13.99 o
   3  17   0      129.67      119.14     33.25 o
  -7  18   0       15.36       20.43     17.79 o
  -6  18   0        0.70       33.12     22.53 o
  -5  18   0      125.07       81.53     24.60 o
  -4  18   0      111.26      136.49     25.34 o
  -3  18   0       51.13       67.12     11.98 o
  -2  18   0       99.58      105.82     14.57 o
  -1  18   0      126.15      116.74     13.68 o
   0  18   0        2.18       13.90      8.90 o
   1  18   0       40.81       31.83     20.59 o
   2  18   0      129.86      141.04     16.75 o
  -6  19   0        0.21       25.77     17.18 o
  -5  19   0       72.97       88.72     28.24 o
  -4  19   0       36.58       43.90     17.21 o
  -3  19   0       62.06       50.01     15.46 o
  -2  19   0        5.54       35.55     26.81 o
  -1  19   0       14.26       15.84     10.52 o
   0  19   0       20.79       21.38     11.63 o
   1  19   0       24.97       30.60     13.37 o
  -5  20   0        5.34       31.07     16.97 o
  -4  20   0       59.95       64.63     27.22 o
  -3  20   0      147.95      169.16     26.40 o
  -2  20   0       37.39       33.86     15.45 o
  -1  20   0       72.84       85.89     21.94 o
   1 -20   1        0.17       28.30     10.80 o
   2 -20   1        0.05       39.28     15.04 o
   3 -20   1        0.99       -5.77     19.23 o
   4 -20   1        7.61       53.28     26.70 o
   5 -20   1        2.85       39.19     22.32 o
  -1 -19   1       64.42       56.91     14.98 o
   0 -19   1       14.28       25.79     11.53 o
   1 -19   1        2.97       19.12     10.60 o
   2 -19   1        4.38       28.50     13.87 o
   3 -19   1        0.86       24.18     12.52 o
   4 -19   1       14.68       18.90     12.99 o
   5 -19   1        1.34       48.81     21.69 o
   6 -19   1        8.66       21.52     16.96 o
   7 -19   1        8.46       37.26     19.19 o
  -2 -18   1       84.41       68.69     15.52 o
  -1 -18   1       38.83       27.51     11.39 o
   0 -18   1        0.92       14.01     12.41 o
   1 -18   1       25.43       34.52      9.44 o
   2 -18   1        5.83       16.47      8.72 o
   3 -18   1      109.64      108.95     14.39 o
   4 -18   1       80.18       72.90     14.32 o
   5 -18   1      220.30      236.35     38.84 o
   6 -18   1      194.31      176.11     39.08 o
   7 -18   1       20.85       43.12     21.07 o
   8 -18   1       20.04       42.01     23.66 o
  -3 -17   1       68.68       62.65     20.16 o
  -2 -17   1      149.67      133.70     18.52 o
  -1 -17   1      156.52      158.22     13.96 o
   0 -17   1       13.05       17.66     10.73 o
   1 -17   1      258.57      245.88     16.93 o
   2 -17   1        7.72       35.52      7.42 o
   3 -17   1       33.01       34.40      9.09 o
   4 -17   1        4.67       16.40      8.26 o
   5 -17   1        1.28       13.79     11.23 o
   6 -17   1        2.51       23.95     21.89 o
   7 -17   1       26.71       79.05     27.04 o
   8 -17   1       62.63       62.45     26.24 o
  -4 -16   1        0.80       -1.20     16.14 o
  -3 -16   1        0.06       13.30     15.59 o
  -2 -16   1       10.38       10.76      8.78 o
  -1 -16   1      188.06      229.05     16.59 o
   0 -16   1      398.55      460.51     19.53 o
   1 -16   1        0.50        3.90      6.76 o
   2 -16   1      135.09      119.37     10.75 o
   3 -16   1      175.76      157.03     23.93 o
   4 -16   1        3.82       17.71      9.49 o
   5 -16   1       12.25       24.51      9.40 o
   6 -16   1       38.76       23.42      9.86 o
   7 -16   1      253.75      297.97     24.87 o
   8 -16   1       49.37      108.58     32.68 o
   9 -16   1       41.15       46.87     23.56 o
  -5 -15   1       17.11        0.30     23.36 o
  -4 -15   1       53.44       49.72     16.30 o
  -3 -15   1       81.64       78.86     16.91 o
  -2 -15   1      337.80      331.67     18.37 o
  -1 -15   1       35.56       64.58     12.55 o
   0 -15   1      106.60       98.31     10.71 o
   1 -15   1      596.99      626.83     18.94 o
   2 -15   1       70.60       95.16      9.58 o
   3 -15   1      326.92      307.24     19.20 o
   4 -15   1        1.61        7.48     11.34 o
   5 -15   1        1.07       11.90      7.93 o
   6 -15   1      154.83      159.14     18.87 o
   7 -15   1       80.55       71.16     13.10 o
   8 -15   1       18.97       19.33      9.45 o
   9 -15   1        1.24        7.78     19.08 o
  -5 -14   1        4.29        6.30     22.32 o
  -4 -14   1        7.97        9.06     10.74 o
  -3 -14   1      152.49       93.78     14.31 o
  -2 -14   1        0.09       15.89      7.12 o
  -1 -14   1      162.81      197.62     13.41 o
   0 -14   1       39.80       32.30      7.93 o
   1 -14   1       21.77       14.63      5.86 o
   2 -14   1       13.44        8.86      5.11 o
   3 -14   1      110.33       79.08     12.99 o
   4 -14   1      103.30      101.87     26.94 o
   5 -14   1       73.35       88.50     14.13 o
   6 -14   1      483.50      449.48     26.60 o
   7 -14   1       12.19       15.08      8.59 o
   8 -14   1       42.04       35.27     10.13 o
   9 -14   1        2.44       32.30     24.19 o
  10 -14   1      100.94       48.63     28.43 o
  -6 -13   1        1.09       12.23     23.50 o
  -5 -13   1        0.04        0.19     13.13 o
  -4 -13   1       55.90       56.31     14.51 o
  -3 -13   1       17.01       12.80      6.41 o
  -2 -13   1      500.69      485.29     16.83 o
  -1 -13   1       11.32       14.27      5.93 o
   0 -13   1      146.48      147.54     10.29 o
   1 -13   1      278.22      308.86     17.16 o
   2 -13   1      263.32      268.22     11.76 o
   3 -13   1      131.80      122.58     17.97 o
   4 -13   1      575.13      559.18     26.82 o
   5 -13   1       76.25       63.53     11.42 o
   6 -13   1      221.24      243.11     20.03 o
   7 -13   1        0.20       -4.56      6.77 o
   8 -13   1       71.60       88.86     20.06 o
   9 -13   1        1.38       23.91     14.34 o
  10 -13   1      215.61      220.26     46.53 o
  -6 -12   1      131.50       73.28     31.36 o
  -5 -12   1      136.37      121.43     23.29 o
  -4 -12   1        3.81       -2.99      8.31 o
  -3 -12   1       56.86       35.04      9.72 o
  -2 -12   1       11.70       13.74      5.70 o
  -1 -12   1     1181.85     1112.38     26.61 o
   0 -12   1       13.71        9.02      4.95 o
   1 -12   1      658.32      655.57     17.33 o
   2 -12   1        5.47       17.78      5.91 o
   3 -12   1       88.00       85.76     10.34 o
   4 -12   1       62.65       89.10     10.65 o
   5 -12   1      956.36      859.65     44.98 o
   6 -12   1        2.33        5.59      6.82 o
   7 -12   1      109.16      103.51     12.55 o
   8 -12   1        1.42       -1.89     11.28 o
   9 -12   1       74.96       97.31     21.41 o
  10 -12   1      190.05      298.11     51.13 o
  -7 -11   1      113.67       80.32     35.62 o
  -6 -11   1      442.20      404.06     36.10 o
  -5 -11   1       61.34       50.48     19.81 o
  -4 -11   1       20.24       17.74      9.02 o
  -3 -11   1       52.82       42.73      6.75 o
  -2 -11   1        4.25       22.69      5.86 o
  -1 -11   1     1236.41     1167.00     22.51 o
   0 -11   1      153.48      189.04      9.73 o
   1 -11   1      225.74      280.40     10.76 o
   2 -11   1      570.46      509.36     15.08 o
   3 -11   1      466.00      458.41     18.01 o
   4 -11   1      463.19      409.37     18.04 o
   5 -11   1      103.88      102.33     11.03 o
   6 -11   1      431.37      400.09     20.70 o
   7 -11   1       39.68       38.00      7.63 o
   8 -11   1       63.36       55.78     14.24 o
   9 -11   1        2.39       -6.47     10.15 o
  10 -11   1       76.72       68.82     30.50 o
  -7 -10   1       29.52       10.28     20.33 o
  -6 -10   1       86.53       60.76     17.51 o
  -5 -10   1       34.83       38.34     14.59 o
  -4 -10   1        1.49        5.87      7.71 o
  -3 -10   1        1.17        7.17      3.78 o
  -2 -10   1      176.89      178.86     12.47 o
  -1 -10   1      769.81      679.52     23.31 o
   0 -10   1       81.76       80.99      6.74 o
   1 -10   1      884.54      818.33     16.56 o
   2 -10   1      170.64      227.28      9.10 o
   3 -10   1      113.68      103.69     10.58 o
   4 -10   1       86.66       95.31      9.99 o
   5 -10   1      832.30      775.98     21.19 o
   6 -10   1      398.66      396.78     13.50 o
   7 -10   1       48.01       47.82     10.48 o
   8 -10   1      101.90      108.20     25.85 o
   9 -10   1        1.05        5.44     10.49 o
  10 -10   1        9.79       29.70     29.53 o
  -8  -9   1      368.31      514.90     69.78 o
  -7  -9   1       62.21       55.70     17.31 o
  -6  -9   1       42.44       60.10     15.97 o
  -5  -9   1      118.53       79.49     17.32 o
  -4  -9   1      305.91      302.57     17.03 o
  -3  -9   1       18.62       11.21      4.35 o
  -2  -9   1       24.77       47.58      5.82 o
  -1  -9   1        1.66       56.94      5.63 o
   0  -9   1      519.32      559.08     13.50 o
   1  -9   1       65.49       64.40      5.98 o
   2  -9   1     3178.63     3490.24     41.06 o
   3  -9   1      929.70      901.38     18.97 o
   4  -9   1      654.16      587.69     18.08 o
   5  -9   1      892.30      947.77     21.76 o
   6  -9   1     1161.98     1139.35     19.04 o
   7  -9   1      398.49      426.61     21.58 o
   8  -9   1       17.48        9.25      8.50 o
   9  -9   1      484.26      534.90     37.03 o
  10  -9   1      261.17      270.60     31.92 o
  -8  -8   1       44.95       23.80     23.70 o
  -7  -8   1       99.23       76.96     17.78 o
  -6  -8   1      226.43      178.23     22.88 o
  -5  -8   1      119.84       80.49     16.18 o
  -4  -8   1      360.21      341.62     21.07 o
  -3  -8   1      219.50      260.19     12.41 o
  -2  -8   1     1440.27     1252.18     30.25 o
  -1  -8   1      224.16      215.51      9.33 o
   0  -8   1       93.24       95.93      6.40 o
   1  -8   1      272.49      286.07      9.22 o
   2  -8   1      694.31      756.66     13.05 o
   3  -8   1        7.67       49.35      5.68 o
   4  -8   1      614.17      639.69     13.01 o
   5  -8   1     1550.28     1557.66     25.66 o
   6  -8   1      888.32      818.80     23.14 o
   7  -8   1      101.11      102.93     11.14 o
   8  -8   1       50.35       55.56     11.44 o
   9  -8   1       95.81       69.48     13.99 o
  -9  -7   1        0.60       -6.25     23.10 o
  -8  -7   1       15.97        4.64     11.68 o
  -7  -7   1        0.54       -5.04     10.14 o
  -6  -7   1        3.26       -1.20      8.77 o
  -5  -7   1      484.43      476.72     26.68 o
  -4  -7   1       26.60       39.10      7.71 o
  -3  -7   1      350.06      317.76     13.17 o
  -2  -7   1     6905.35     6895.20     71.38 o
  -1  -7   1      154.79      154.02     13.27 o
   0  -7   1       86.30       85.52      5.43 o
   1  -7   1      969.92     1033.07     17.17 o
   2  -7   1       25.67       49.16      8.95 o
   3  -7   1      689.98      660.41     17.47 o
   4  -7   1      318.52      336.14     10.58 o
   5  -7   1       58.07       72.73      5.41 o
   6  -7   1     2028.59     2065.31     43.82 o
   7  -7   1       13.45       10.76      6.56 o
   8  -7   1      115.72      117.91     12.37 o
   9  -7   1      109.77      118.31     15.32 o
  10  -7   1       13.05        2.88     23.01 o
  -9  -6   1       61.26       30.83     27.53 o
  -8  -6   1        6.37        2.19     10.92 o
  -7  -6   1        2.77        8.91      9.79 o
  -6  -6   1      125.98      119.61     17.54 o
  -5  -6   1       29.26       26.81      8.36 o
  -4  -6   1      379.24      401.19     15.87 o
  -3  -6   1       61.48       86.31      6.19 o
  -2  -6   1      122.31      172.55      6.97 o
  -1  -6   1      630.25      672.77     19.19 o
   0  -6   1      575.49      644.91     11.99 o
   1  -6   1     2451.02     2569.85     29.49 o
   2  -6   1      265.35      313.14      8.55 o
   3  -6   1       40.85       56.77      6.12 o
   4  -6   1      581.90      665.87     12.72 o
   5  -6   1       32.65       56.59      7.44 o
   6  -6   1      312.50      295.87     14.36 o
   7  -6   1     1078.45     1114.92     28.04 o
   8  -6   1       47.21       71.94     10.50 o
   9  -6   1       32.93       12.90      8.52 o
  10  -6   1       38.67       51.79     29.76 o
  -9  -5   1        7.23       14.35      9.43 o
  -8  -5   1        6.18        6.04      9.75 o
  -7  -5   1       15.96        8.13      9.77 o
  -6  -5   1      636.25      582.35     30.62 o
  -5  -5   1      157.98      177.55     14.33 o
  -4  -5   1      118.74      125.71      8.47 o
  -3  -5   1      912.12     1023.00     17.20 o
  -2  -5   1       43.93       30.24      3.31 o
  -1  -5   1     2456.55     2481.07     37.41 o
   0  -5   1      161.70      171.01      6.05 o
   1  -5   1       13.82        5.65      4.12 o
   2  -5   1     5327.73     5319.08     52.60 o
   3  -5   1      791.65      748.36     13.77 o
   4  -5   1      167.90      190.06      6.46 o
   5  -5   1      906.75      923.39     21.63 o
   6  -5   1      320.21      441.33     14.80 o
   7  -5   1      628.40      599.48     18.61 o
   8  -5   1     1307.85     1395.81     37.68 o
   9  -5   1       28.15       28.98     12.09 o
  10  -5   1        7.56       39.78     17.22 o
  11  -5   1       12.76        9.06     29.63 o
  -9  -4   1       32.30       37.13     27.09 o
  -8  -4   1       12.61       14.16      9.22 o
  -7  -4   1      349.66      369.93     38.21 o
  -6  -4   1      589.15      614.29     36.83 o
  -5  -4   1       30.58       73.98      7.20 o
  -4  -4   1      211.70      236.62      9.33 o
  -3  -4   1        5.56       46.28      5.44 o
  -2  -4   1      240.48      271.56      6.86 o
  -1  -4   1      139.57      121.03      5.02 o
   0  -4   1      116.26       78.01      4.97 o
   1  -4   1     8818.30     8297.02     70.62 o
   2  -4   1     2414.51     2022.37     23.00 o
   3  -4   1      285.64      309.66      7.19 o
   4  -4   1       25.25       15.36      4.16 o
   5  -4   1      287.26      239.58     15.52 o
   6  -4   1     1056.01     1001.02     24.46 o
   8  -4   1      529.51      546.91     19.40 o
   9  -4   1       69.50       72.98     15.58 o
  10  -4   1       53.85       86.86     22.43 o
  11  -4   1       13.73       32.31     19.76 o
 -10  -3   1      313.69      271.02     53.53 o
  -9  -3   1       29.51       23.36     23.14 o
  -8  -3   1        0.25       -5.84      8.21 o
  -7  -3   1      810.09      815.92     32.83 o
  -6  -3   1      528.09      535.06     21.52 o
  -5  -3   1     1777.40     1813.56     30.34 o
  -4  -3   1      105.08      116.90      7.92 o
  -3  -3   1        4.94        5.58      2.88 o
  -2  -3   1      354.95      765.45     14.67 o
  -1  -3   1     1287.43     1873.69     22.02 o
   0  -3   1     1216.97     1126.69     14.94 o
   1  -3   1      310.63      250.19      5.78 o
   2  -3   1     2709.02     3242.10     70.67 o
   3  -3   1     2706.87     2851.64     42.80 o
   4  -3   1     1543.89     1582.74     35.13 o
   5  -3   1       31.87       37.03      7.06 o
   7  -3   1      467.02      469.49     18.23 o
   8  -3   1       91.96       80.40      9.87 o
   9  -3   1       35.65       45.44     13.75 o
  10  -3   1       77.42       93.62     19.21 o
  11  -3   1       92.66      143.18     29.53 o
 -10  -2   1      191.13      238.54     49.90 o
  -9  -2   1        6.26        7.13     20.95 o
  -8  -2   1        8.91       19.05     17.52 o
  -7  -2   1       61.65       68.10      7.33 o
  -6  -2   1       36.97       60.68      6.72 o
  -5  -2   1       17.42       23.14      4.51 o
  -4  -2   1       40.74      103.33      7.63 o
  -3  -2   1        1.93       35.13      6.40 o
  -2  -2   1       14.67      151.11     12.03 o
  -1  -2   1      380.70      335.87      5.59 o
   0  -2   1      161.40      113.95      4.97 o
   1  -2   1    10920.27    11156.27     92.20 o
   2  -2   1    12950.50    12894.64    168.67 o
   3  -2   1     2078.14     2005.25     37.79 o
   4  -2   1     4742.66     4742.06    135.20 o
   5  -2   1      445.86      384.19     42.35 o
   6  -2   1     2542.10     2508.19     54.53 o
   7  -2   1     2153.57     2261.42     54.15 o
   8  -2   1      814.28      863.57    125.21 o
   9  -2   1        2.69       15.80     13.88 o
  10  -2   1      146.97      115.22     20.53 o
  11  -2   1       57.98       76.88     23.99 o
 -10  -1   1        0.61        0.43     17.70 o
  -9  -1   1      123.44      106.85     32.05 o
  -8  -1   1      124.23      161.81     34.97 o
  -7  -1   1      590.57      436.68     45.80 o
  -6  -1   1     3440.25     3368.11     45.34 o
  -5  -1   1      336.43      394.13     10.91 o
  -4  -1   1       84.52      114.00      5.92 o
  -3  -1   1      886.80      819.28     13.05 o
  -2  -1   1    11899.35    11249.14    100.09 o
  -1  -1   1    16340.67    15740.52    137.44 o
   0  -1   1       10.73        1.39      2.25 o
   1  -1   1      951.62     1100.81     18.37 o
   2  -1   1     3713.71     3357.78     53.54 o
   3  -1   1        0.13       -1.93      1.93 o
   4  -1   1        0.15        4.52      4.13 o
   5  -1   1      354.31      376.11     26.51 o
   6  -1   1      838.45      836.04     28.16 o
   7  -1   1       15.33       32.24      9.27 o
   8  -1   1        8.23       13.73     14.73 o
   9  -1   1       33.79       22.48     21.34 o
  10  -1   1       12.86       11.75     14.62 o
 -10   0   1      129.85      172.78     62.03 o
  -9   0   1      451.28      460.27     55.30 o
  -8   0   1       51.61       51.81     22.43 o
  -7   0   1       88.14       78.47     14.96 o
  -6   0   1      120.07      143.14     13.00 o
  -5   0   1      848.65      837.28     20.64 o
  -4   0   1      109.90      103.58      4.90 o
  -3   0   1     2826.01     2872.17     35.20 o
  -2   0   1    14501.31    13996.94    123.23 o
  -1   0   1     2558.76     2449.94     23.42 o
   0   0   1       99.72       -0.02      0.10 o
   1   0   1     1202.12     1095.94     19.48 o
   2   0   1     3072.18     2875.54     36.26 o
   3   0   1     1198.01     1185.85     32.42 o
   4   0   1        7.15       16.95      2.66 o
   5   0   1      123.78      149.29      5.63 o
   6   0   1      911.44      897.98     29.27 o
   7   0   1      251.51      270.80     18.94 o
   8   0   1      301.85      363.91     46.24 o
   9   0   1       13.49        7.89     17.49 o
  10   0   1       36.41        1.35     21.21 o
 -10   1   1       12.28       -6.16     11.88 o
  -9   1   1       53.34       83.06     27.73 o
  -8   1   1        1.15       30.50     18.44 o
  -7   1   1     1662.00     1656.23     37.09 o
  -6   1   1     2030.62     1918.21     48.17 o
  -5   1   1      114.88      110.02     10.29 o
  -4   1   1     1020.22     1046.27     38.29 o
  -3   1   1      651.67      679.49     14.52 o
  -2   1   1     2934.54     2781.58     27.50 o
  -1   1   1     2094.75     1860.93     18.79 o
   1   1   1    10590.70    10130.78    112.17 o
   2   1   1      177.45      184.51      7.59 o
   3   1   1      431.25      442.58      9.28 o
   4   1   1        0.29        2.47      2.72 o
   5   1   1      602.15      664.95     14.88 o
   6   1   1       24.67       38.36      4.81 o
   7   1   1       70.55       85.54     17.74 o
   8   1   1      222.21      238.36     40.93 o
   9   1   1        0.03       14.21     20.26 o
  10   1   1        0.96       -0.59     20.78 o
 -11   2   1        0.17      -15.43     15.43 o
 -10   2   1      414.32      462.98     33.40 o
  -9   2   1       74.06       82.00     16.54 o
  -8   2   1      443.73      390.03     68.17 o
  -7   2   1      273.79      262.86     16.81 o
  -6   2   1      106.21      154.91     11.50 o
  -5   2   1       69.81       56.49      8.22 o
  -4   2   1     3981.78     4009.77     58.36 o
  -3   2   1        7.92        3.12      3.62 o
  -2   2   1     4534.28     4182.62     33.60 o
  -1   2   1     9956.43    10075.09     78.77 o
   0   2   1      406.72      351.03      5.52 o
   1   2   1       92.76       72.78      3.26 o
   2   2   1      645.14      652.43     12.69 o
   3   2   1     1791.77     1998.54     28.13 o
   4   2   1       33.44       28.75      5.31 o
   5   2   1       94.80       87.32      6.72 o
   6   2   1       21.20       27.01      5.02 o
   7   2   1      301.27      318.01     20.72 o
   8   2   1      784.81      716.27     61.73 o
   9   2   1      110.97      100.08     31.97 o
  10   2   1       28.41       39.28     29.97 o
 -11   3   1       29.47       20.08     19.26 o
 -10   3   1        2.22       14.84     20.66 o
  -9   3   1       12.69        9.64      9.87 o
  -8   3   1     1473.49     1481.93     58.04 o
  -7   3   1      127.23      180.97     16.88 o
  -6   3   1     2869.83     2650.40     43.50 o
  -5   3   1      315.92      336.83     13.77 o
  -4   3   1        4.82        3.84      2.74 o
  -3   3   1     2046.34     1940.30     22.29 o
  -2   3   1     1011.96      968.12     12.01 o
  -1   3   1        0.06        1.61      2.04 o
   0   3   1       91.66       71.04      3.26 o
   1   3   1    12157.66    11448.67    101.69 o
   2   3   1       93.30      134.15      6.51 o
   3   3   1     1907.92     2170.37     36.85 o
   4   3   1       91.73      104.94      6.57 o
   5   3   1     2245.56     2185.23     35.43 o
   6   3   1       89.40       78.86      9.17 o
   7   3   1      498.24      430.52     23.92 o
   8   3   1       41.34       41.51     26.02 o
   9   3   1       16.02       -8.07     17.20 o
  10   3   1        2.13       18.62     26.17 o
 -11   4   1       63.15       12.33     28.75 o
 -10   4   1        0.00       -9.36     13.33 o
  -9   4   1      166.58      231.16     42.05 o
  -8   4   1      234.46      232.26     18.18 o
  -7   4   1     1067.72     1084.49     26.98 o
  -6   4   1      532.14      580.68     26.42 o
  -5   4   1      713.88      704.46     18.12 o
  -4   4   1       80.21       85.77      5.21 o
  -3   4   1      596.44      596.51     11.03 o
  -2   4   1     1277.82     1204.70     16.19 o
  -1   4   1     6801.93     7016.30     61.53 o
   0   4   1      455.33      477.26      8.13 o
   1   4   1      881.56      886.57     13.54 o
   2   4   1      220.05      177.85      5.49 o
   3   4   1      397.81      366.15     10.59 o
   4   4   1     1225.29     1177.68     21.46 o
   5   4   1      660.86      655.35     20.54 o
   6   4   1      619.96      524.61     23.28 o
   7   4   1      503.79      448.82     26.83 o
   8   4   1        2.22       -1.82      7.98 o
   9   4   1        0.29       18.91     22.10 o
 -11   5   1        2.75       32.96     30.42 o
 -10   5   1       12.83       -3.52     24.58 o
  -9   5   1      716.33      709.13     59.48 o
  -8   5   1        5.49        3.57      6.72 o
  -7   5   1     1562.95     1499.99     36.13 o
  -6   5   1     1662.58     1648.05     32.69 o
  -5   5   1      225.26      233.91     11.39 o
  -4   5   1      214.45      202.45      6.68 o
  -3   5   1     2672.76     2748.34     31.24 o
  -2   5   1      122.73      112.17      6.12 o
  -1   5   1     1033.78      961.72     12.94 o
   0   5   1      264.35      291.89      7.84 o
   1   5   1      189.19      212.03      6.74 o
   2   5   1      324.06      459.31      9.42 o
   3   5   1        4.59        7.90      3.13 o
   4   5   1      186.78      193.41     10.45 o
   5   5   1     1652.90     1700.61     37.36 o
   6   5   1      576.79      557.12     25.21 o
   7   5   1       11.79        5.44      9.59 o
   8   5   1        2.64        0.05      9.55 o
   9   5   1       19.32       58.16     30.27 o
 -11   6   1      190.09      313.61     52.99 o
 -10   6   1      157.26      172.38     41.21 o
  -9   6   1      130.28      248.69     40.91 o
  -8   6   1        0.00        2.13      6.27 o
  -7   6   1      809.74      806.42     23.11 o
  -6   6   1     1186.68     1187.47     26.67 o
  -5   6   1        5.20       15.96      3.20 o
  -4   6   1      159.03      175.10      7.57 o
  -3   6   1     3415.25     3690.80     40.76 o
  -2   6   1       55.26       49.94      5.67 o
  -1   6   1      397.08      437.87      9.88 o
   0   6   1      475.27      507.34     10.86 o
   1   6   1      216.79      199.76      7.44 o
   2   6   1      169.33      346.94     11.11 o
   3   6   1       17.70       46.47      5.46 o
   4   6   1      105.74      119.14     10.49 o
   5   6   1      293.54      303.29     16.11 o
   6   6   1      128.02      107.02     17.38 o
   7   6   1        0.00       12.88     10.08 o
   8   6   1       82.59       82.47     28.27 o
   9   6   1       25.23       44.15     30.77 o
 -10   7   1       14.75       12.68     23.93 o
  -9   7   1        7.40       -2.45      8.52 o
  -8   7   1      276.31      293.75     29.54 o
  -7   7   1        2.76       13.32      7.54 o
  -6   7   1      249.23      287.64     14.28 o
  -5   7   1      295.51      294.36     10.08 o
  -4   7   1       14.26       19.55      4.11 o
  -3   7   1       63.16       56.68      5.29 o
  -2   7   1     1360.32     1312.99     22.07 o
  -1   7   1       10.80       15.53      3.49 o
   0   7   1       60.04       57.36      5.27 o
   1   7   1     1590.88     1457.10     21.78 o
   2   7   1      729.60      720.19     20.23 o
   3   7   1      446.00      432.87     21.18 o
   4   7   1      234.83      202.23     13.53 o
   5   7   1       55.71       67.63     11.54 o
   6   7   1      270.84      285.46     26.44 o
   7   7   1       52.84       22.38     12.00 o
   8   7   1       39.12       21.74     24.95 o
   9   7   1       42.61       68.31     33.87 o
 -10   8   1      249.43      331.79     47.14 o
  -9   8   1        0.34       -8.11     17.44 o
  -8   8   1       74.59       70.93     12.11 o
  -7   8   1      694.77      706.65     26.40 o
  -6   8   1       70.79       64.86      5.61 o
  -5   8   1      649.55      715.05     16.67 o
  -4   8   1      225.10      240.74     10.71 o
  -3   8   1      194.60      264.48     10.19 o
  -2   8   1     2681.49     2719.36     41.52 o
  -1   8   1       54.93      149.19      7.05 o
   0   8   1       47.66       41.05      4.86 o
   1   8   1       42.69      134.26      7.38 o
   2   8   1        5.48       15.63      4.33 o
   3   8   1      283.88      328.26     17.45 o
   4   8   1      116.40      118.27     11.56 o
   5   8   1      509.14      456.36     24.76 o
   6   8   1      239.42      199.58     24.21 o
   7   8   1      151.83      215.35     26.23 o
   8   8   1       78.21      119.56     39.30 o
  -9   9   1       64.82       59.06     13.06 o
  -8   9   1      385.13      338.50     21.07 o
  -7   9   1       97.03       84.08     17.34 o
  -6   9   1        0.01       -0.57      3.86 o
  -5   9   1      711.26      775.14     19.82 o
  -4   9   1      290.18      301.63     18.35 o
  -3   9   1      732.34      739.85     17.42 o
  -2   9   1        1.73       44.72      4.76 o
  -1   9   1     1558.22     1407.58     22.16 o
   0   9   1        9.27        1.95      3.43 o
   1   9   1       12.55       17.77      4.52 o
   2   9   1      601.67      560.45     15.62 o
   3   9   1       21.56       22.82      4.49 o
   4   9   1       28.65       23.80      7.95 o
   5   9   1      477.56      415.68     25.54 o
   6   9   1        1.06        6.48     10.74 o
   7   9   1       22.39       21.81     14.46 o
   8   9   1      177.06      245.33     54.18 o
 -10  10   1      104.25      226.64     43.32 o
  -9  10   1        1.88       -8.53     10.27 o
  -8  10   1      571.94      572.59     29.44 o
  -7  10   1      231.10      219.05     14.48 o
  -6  10   1      399.87      377.08     17.09 o
  -5  10   1     2468.58     2431.13     46.43 o
  -4  10   1       75.96       87.40      9.73 o
  -3  10   1      387.14      422.48     17.22 o
  -2  10   1      264.21      263.67     10.61 o
  -1  10   1      148.19      145.58     10.93 o
   0  10   1       56.52       67.95      6.52 o
   1  10   1        1.01       17.83      5.10 o
   2  10   1      162.80      132.18     10.15 o
   3  10   1       34.28       29.57      5.23 o
   4  10   1       68.27       68.61     13.04 o
   5  10   1        9.22       12.75     11.87 o
   6  10   1      113.27      132.24     39.91 o
   7  10   1       10.65       27.83     27.16 o
 -10  11   1       20.83       -3.84     18.86 o
  -9  11   1       51.99       79.85     20.08 o
  -8  11   1      103.46      131.19     25.86 o
  -7  11   1      447.16      484.83     19.62 o
  -6  11   1        0.02        6.25      8.39 o
  -5  11   1      201.31      214.18     17.30 o
  -4  11   1       74.34       72.44      9.72 o
  -3  11   1     1098.52      959.67     27.03 o
  -2  11   1        1.61       22.40      5.18 o
  -1  11   1      372.21      331.02     11.98 o
   0  11   1      195.15      194.89     10.06 o
   1  11   1       15.23       25.04      7.66 o
   2  11   1        2.27       20.58      6.40 o
   3  11   1      167.54      142.60     12.35 o
   4  11   1      255.75      215.24     20.04 o
   5  11   1        0.05       18.62     12.82 o
   6  11   1       67.58       42.40     17.74 o
   7  11   1      174.29      341.12     59.82 o
 -10  12   1        7.05        2.24     22.10 o
  -9  12   1      107.19      109.33     46.05 o
  -8  12   1       39.72       56.67     16.11 o
  -7  12   1       24.14       27.63      9.27 o
  -6  12   1       90.82       90.87     13.01 o
  -5  12   1        5.11       -1.75      6.44 o
  -4  12   1       39.00       34.51      7.76 o
  -3  12   1      179.67      163.75     13.55 o
  -2  12   1        8.85       15.66      5.46 o
  -1  12   1       16.79        9.90      5.43 o
   0  12   1      183.13      191.66     10.49 o
   1  12   1       20.43       49.72      8.17 o
   2  12   1      938.61      946.52     24.69 o
   3  12   1      376.64      395.52     18.73 o
   4  12   1        0.00       -4.31      6.87 o
   5  12   1      121.85      126.34     23.84 o
   6  12   1        9.49       12.00     19.98 o
 -10  13   1        0.13      -12.11     19.20 o
  -9  13   1       79.76      108.51     23.20 o
  -8  13   1       33.66       33.78     14.61 o
  -7  13   1        1.58       12.73      8.09 o
  -6  13   1       90.86      116.09     15.09 o
  -5  13   1      239.64      229.74     19.72 o
  -4  13   1       33.47       36.47      8.66 o
  -3  13   1       49.52       52.12      8.17 o
  -2  13   1      368.92      304.29     12.79 o
  -1  13   1      526.24      505.16     16.38 o
   0  13   1       91.09      115.17     14.73 o
   1  13   1       80.71       96.33     12.03 o
   2  13   1       11.27        6.26      5.74 o
   3  13   1      588.94      566.59     25.80 o
   4  13   1       97.34       71.37     15.61 o
   5  13   1      113.63       83.53     22.10 o
   6  13   1       66.98       79.89     32.82 o
  -9  14   1        5.66        0.76     17.10 o
  -8  14   1        0.34        8.30      8.02 o
  -7  14   1       12.61       16.51      8.85 o
  -6  14   1      232.99      264.31     21.69 o
  -5  14   1      194.95      191.53     25.96 o
  -4  14   1      128.38      109.19     15.17 o
  -3  14   1        2.99       19.02      6.78 o
  -2  14   1      232.22      302.68     13.22 o
  -1  14   1      352.85      352.76     14.90 o
   0  14   1        8.94        7.65      6.41 o
   1  14   1      147.29      123.77     11.68 o
   2  14   1      402.24      387.87     17.94 o
   3  14   1       98.22       91.21     13.96 o
   4  14   1      147.04      133.06     19.87 o
   5  14   1       18.03       37.21     28.15 o
  -9  15   1       20.74       45.01     24.27 o
  -8  15   1      353.74      343.10     33.02 o
  -7  15   1       17.31       32.45     10.64 o
  -6  15   1       76.24       82.63     14.19 o
  -5  15   1      100.44       99.03     15.60 o
  -4  15   1      255.10      210.94     21.00 o
  -3  15   1        5.82       17.93      7.70 o
  -2  15   1      212.29      228.43     12.20 o
  -1  15   1       19.07       29.44      6.96 o
   0  15   1        5.43       13.81      7.27 o
   1  15   1       27.47       45.95      9.03 o
   2  15   1       48.24       31.53      7.63 o
   3  15   1      508.47      473.55     26.41 o
   4  15   1        0.11       -4.24     11.86 o
  -9  16   1      237.52      333.24     54.81 o
  -8  16   1        0.00       -2.30     17.22 o
  -7  16   1      285.28      287.98     24.91 o
  -6  16   1      320.20      287.05     37.78 o
  -5  16   1       10.83       13.75      8.84 o
  -4  16   1      163.97      156.23     20.29 o
  -3  16   1       27.71       62.81     15.78 o
  -2  16   1       60.25       80.00     14.45 o
  -1  16   1      156.50      161.75     12.71 o
   0  16   1        2.85       10.27      7.09 o
   1  16   1       29.05       25.64      8.53 o
   2  16   1        4.39        4.78      8.76 o
   3  16   1      175.87      194.20     26.99 o
   4  16   1        3.12       10.31     20.04 o
  -8  17   1      141.42      156.16     35.76 o
  -7  17   1        1.66        5.19     16.91 o
  -6  17   1       64.82       71.28     19.61 o
  -5  17   1      444.33      537.78     38.73 o
  -4  17   1        1.27        9.98      7.54 o
  -3  17   1        6.94       14.21      7.61 o
  -2  17   1        0.67        4.99      6.15 o
  -1  17   1        6.90       10.47      7.93 o
   0  17   1        0.55        4.83      7.34 o
   1  17   1      190.27      165.36     14.41 o
   2  17   1        4.97        6.46      9.77 o
   3  17   1       17.23       34.08     18.86 o
  -7  18   1      149.97      145.14     36.06 o
  -6  18   1        7.09        2.86     16.79 o
  -5  18   1      121.78      164.83     43.55 o
  -4  18   1      187.29      204.76     28.92 o
  -3  18   1       43.19       52.62     11.70 o
  -2  18   1        0.00       13.39     17.34 o
  -1  18   1      146.64      142.77     14.54 o
   0  18   1        3.16        6.42      9.65 o
   1  18   1        0.25       19.59     11.19 o
   2  18   1       55.17       42.36     12.63 o
  -6  19   1      184.53      282.57     50.73 o
  -5  19   1       13.54       14.01     18.31 o
  -4  19   1       26.10       38.99     24.83 o
  -3  19   1        0.52       -1.29     10.87 o
  -2  19   1       13.13       19.24     13.57 o
  -1  19   1       35.47       23.01     11.84 o
   0  19   1        5.34        6.45     10.42 o
   1  19   1       20.00       42.98     18.55 o
  -5  20   1       48.06       91.40     30.90 o
  -4  20   1        0.05        4.24     11.89 o
  -3  20   1      199.88      176.26     26.95 o
  -2  20   1        0.82       26.10     14.95 o
  -1  20   1        1.02        0.92     12.50 o
   1 -20   2       28.49       13.62     10.63 o
   2 -20   2       26.64        3.09     12.47 o
   3 -20   2        0.01       20.27     14.60 o
   4 -20   2       55.42      105.48     32.61 o
   5 -20   2        6.92        1.37     18.32 o
  -1 -19   2        0.32        7.67     11.99 o
   0 -19   2       89.74       72.01     13.00 o
   1 -19   2      164.87      184.64     24.33 o
   2 -19   2       33.15       21.51     14.41 o
   3 -19   2      103.95      123.84     33.18 o
   4 -19   2        1.74        2.54     12.87 o
   5 -19   2      257.72      228.24     44.57 o
   6 -19   2      159.83      275.64     51.00 o
   7 -19   2       33.91       19.39     16.07 o
  -2 -18   2        0.33       19.97     12.60 o
  -1 -18   2       15.14       15.57     10.92 o
   0 -18   2       18.76       27.55     11.86 o
   1 -18   2        5.17        9.57      8.28 o
   2 -18   2      353.18      350.63     27.81 o
   3 -18   2       31.19       48.32     10.85 o
   4 -18   2      129.12      101.97     16.23 o
   5 -18   2        0.68       15.84     13.95 o
   6 -18   2       22.42       18.12     18.90 o
   7 -18   2       24.17       40.06     22.82 o
   8 -18   2       51.60       26.51     23.13 o
  -3 -17   2       54.28       54.98     19.89 o
  -2 -17   2        1.75        5.62     10.22 o
  -1 -17   2        0.21        4.51     11.02 o
   0 -17   2     1240.07     1324.39     35.77 o
   1 -17   2      134.38      119.16     18.62 o
   2 -17   2        0.16       11.38      6.48 o
   3 -17   2       75.57       66.23     11.61 o
   4 -17   2       48.15       36.21     10.79 o
   5 -17   2      110.57      121.26     17.10 o
   6 -17   2      116.84      133.13     26.10 o
   7 -17   2        1.83        4.84     18.23 o
   8 -17   2       44.62       66.76     28.17 o
  -4 -16   2       31.38       61.62     21.79 o
  -3 -16   2        3.35      -13.51     13.51 o
  -2 -16   2      174.21      160.61     14.89 o
  -1 -16   2       25.33       27.33      8.33 o
   0 -16   2        3.27       13.23      7.21 o
   1 -16   2       17.24       37.51      8.55 o
   2 -16   2      212.67      209.59     12.91 o
   3 -16   2      225.37      218.61     24.90 o
   4 -16   2       23.45       44.12     12.91 o
   5 -16   2       54.09       49.07     12.40 o
   6 -16   2       12.80       15.59      8.88 o
   7 -16   2       49.28       40.14     11.76 o
   8 -16   2      168.14      208.48     45.34 o
   9 -16   2        0.20       11.18     21.09 o
  -5 -15   2       26.57       51.84     32.43 o
  -4 -15   2        8.17      -12.02     12.02 o
  -3 -15   2        8.46       14.07     11.44 o
  -2 -15   2       72.61       64.64     14.02 o
  -1 -15   2      476.34      448.64     18.69 o
   0 -15   2      149.76      149.59     12.14 o
   1 -15   2        1.25       10.47      7.51 o
   2 -15   2      336.96      295.53     15.50 o
   3 -15   2       32.64       43.55     11.31 o
   4 -15   2       23.02       29.28     10.00 o
   5 -15   2        0.00        3.19      7.89 o
   6 -15   2        0.49       14.35     11.98 o
   7 -15   2        1.84        2.10      7.54 o
   8 -15   2      411.76      454.85     25.56 o
   9 -15   2      117.38       85.27     31.89 o
  -5 -14   2      182.84      216.21     46.30 o
  -4 -14   2       65.99       43.08     14.99 o
  -3 -14   2       12.65       18.35      7.55 o
  -2 -14   2      385.16      345.89     16.67 o
  -1 -14   2      146.77      151.56     15.15 o
   0 -14   2       65.22       76.46      8.64 o
   1 -14   2        0.63       14.86      5.79 o
   2 -14   2       75.65       51.50      6.76 o
   3 -14   2       53.79       47.17     11.10 o
   4 -14   2      171.52      143.56     17.21 o
   5 -14   2      527.61      474.72     49.11 o
   6 -14   2        2.34        8.95      7.52 o
   7 -14   2        9.29        8.19      7.56 o
   8 -14   2      135.92      117.39     17.27 o
   9 -14   2        1.39       -0.66     19.15 o
  10 -14   2       39.46       59.98     28.90 o
  -6 -13   2       18.60       -5.85     23.89 o
  -5 -13   2        9.09       -4.67     12.64 o
  -4 -13   2        5.51       17.53     11.00 o
  -3 -13   2        0.02       12.06      6.66 o
  -2 -13   2       15.66       31.30      7.06 o
  -1 -13   2      103.01      108.87     12.95 o
   0 -13   2       35.61       38.99      6.57 o
   1 -13   2     1641.02     1644.82     29.59 o
   2 -13   2        0.76        6.24      5.17 o
   3 -13   2      325.46      294.59     16.65 o
   4 -13   2        6.59        7.35      9.23 o
   5 -13   2        6.08        6.02      7.47 o
   6 -13   2      170.71      164.20     17.35 o
   7 -13   2      268.60      312.65     20.78 o
   8 -13   2       98.38      106.43     21.63 o
   9 -13   2       39.79       52.81     17.28 o
  10 -13   2        0.77       43.29     24.99 o
  -7 -12   2       56.33       74.30     33.91 o
  -6 -12   2        0.41       -2.31     20.82 o
  -5 -12   2        0.00        4.45     12.17 o
  -4 -12   2        2.94        1.30      8.88 o
  -3 -12   2       98.33       79.70      8.63 o
  -2 -12   2       17.32       14.05      5.64 o
  -1 -12   2        5.85       91.49      7.74 o
   0 -12   2       48.50       43.61      6.48 o
   1 -12   2      351.18      381.81     14.80 o
   2 -12   2     1181.22     1101.11     23.40 o
   3 -12   2       48.19       34.02      7.27 o
   4 -12   2       23.09       44.03      8.07 o
   5 -12   2      386.30      442.51     30.73 o
   6 -12   2      292.85      248.23     19.68 o
   7 -12   2      402.89      382.21     36.09 o
   8 -12   2        2.39        6.38     10.64 o
   9 -12   2        0.80       11.04     11.43 o
  10 -12   2       18.39       42.94     25.59 o
  -7 -11   2      341.96      434.73     63.05 o
  -6 -11   2       63.81       55.73     18.16 o
  -5 -11   2        3.02        4.60     12.08 o
  -4 -11   2       70.72       62.07     12.76 o
  -3 -11   2       39.84       47.29      8.54 o
  -2 -11   2       14.68       12.70      5.39 o
  -1 -11   2      323.53      304.34     13.00 o
   0 -11   2        5.71        2.53      4.83 o
   1 -11   2      112.67      117.78     10.19 o
   2 -11   2       81.67       78.20      7.16 o
   3 -11   2       69.18       64.02      9.25 o
   4 -11   2      214.71      248.18     14.48 o
   5 -11   2        7.70       20.97      6.39 o
   6 -11   2      170.73      184.78     14.17 o
   7 -11   2      366.95      387.73     13.63 o
   8 -11   2       13.81       18.15     11.65 o
   9 -11   2       18.84       26.81     12.66 o
  10 -11   2       10.00       -2.29     39.26 o
  -8 -10   2       20.54       20.68     27.78 o
  -7 -10   2       45.12       75.57     33.24 o
  -6 -10   2      164.15      116.46     22.02 o
  -5 -10   2       20.81       12.19     12.02 o
  -4 -10   2      237.70      217.87     15.78 o
  -3 -10   2      136.01      120.42     10.50 o
  -2 -10   2      246.24      298.71     15.82 o
  -1 -10   2       13.36       13.14      3.82 o
   0 -10   2        0.00       -1.42      3.26 o
   1 -10   2      506.38      507.84     14.12 o
   2 -10   2     2512.76     2500.07     32.42 o
   3 -10   2       52.42       73.52      7.72 o
   4 -10   2      107.57      113.19      9.54 o
   5 -10   2     1049.63     1005.46     24.27 o
   6 -10   2      158.87      135.71     12.89 o
   7 -10   2       20.12       25.58     10.59 o
   8 -10   2       34.52       34.37     15.40 o
   9 -10   2       23.91       13.91     10.86 o
  10 -10   2       62.39       53.13     20.02 o
  -8  -9   2      145.89      250.17     54.91 o
  -7  -9   2      209.37      195.87     26.70 o
  -6  -9   2       72.34       81.08     18.24 o
  -5  -9   2      410.16      363.12     37.25 o
  -4  -9   2       53.20       35.69      8.37 o
  -3  -9   2       19.00       12.73      4.05 o
  -2  -9   2      224.43      269.87     11.06 o
  -1  -9   2       86.74       84.23      7.08 o
   0  -9   2     2605.80     2701.89     34.25 o
   1  -9   2      329.84      297.55     10.54 o
   2  -9   2      819.39      744.45     16.97 o
   3  -9   2     2692.43     2921.09     37.08 o
   4  -9   2     2141.74     2290.66     34.14 o
   5  -9   2       10.78       12.22      4.44 o
   6  -9   2      381.00      372.76     10.17 o
   7  -9   2      648.95      688.99     25.56 o
   8  -9   2      133.94      108.94     16.37 o
   9  -9   2        5.03       -5.26      8.84 o
  10  -9   2        9.98       17.01     16.03 o
  -8  -8   2       61.27      114.73     37.03 o
  -7  -8   2        1.04       -3.06     10.14 o
  -6  -8   2      184.59      115.64     20.98 o
  -5  -8   2       12.83        3.26      9.15 o
  -4  -8   2      409.28      420.15     21.84 o
  -3  -8   2       81.86      103.01     11.38 o
  -2  -8   2     1231.09     1314.92     22.78 o
  -1  -8   2       33.77       43.35      4.85 o
   0  -8   2     1948.28     1815.78     24.97 o
   1  -8   2     1443.98     1518.30     22.08 o
   2  -8   2     1870.63     1805.46     32.02 o
   3  -8   2      113.83      117.80      6.75 o
   4  -8   2      187.81      215.43      7.68 o
   5  -8   2      434.63      504.61     17.76 o
   6  -8   2       39.57       56.20      9.70 o
   7  -8   2        1.19        2.44      6.23 o
   8  -8   2      954.97      955.80     31.48 o
   9  -8   2        2.52       17.88     10.71 o
  10  -8   2       46.91       37.45     23.03 o
  -9  -7   2       12.47       12.12     26.57 o
  -8  -7   2       89.35      108.23     19.81 o
  -7  -7   2       28.09       29.12     12.89 o
  -6  -7   2       51.97       40.69     13.52 o
  -5  -7   2      230.06      225.46     17.46 o
  -4  -7   2        5.57       14.58      5.94 o
  -3  -7   2      182.93      190.66      9.40 o
  -2  -7   2      933.51      849.92     16.72 o
  -1  -7   2     2091.75     2053.93     26.70 o
   0  -7   2      399.91      393.48     10.82 o
   1  -7   2      125.09      122.72      5.95 o
   2  -7   2      614.86      612.65     12.59 o
   3  -7   2     1531.82     1613.96     20.29 o
   4  -7   2        1.03        8.52      3.43 o
   5  -7   2        0.14       30.11      4.66 o
   6  -7   2      709.94      653.92     20.09 o
   7  -7   2      188.44      173.06     13.09 o
   8  -7   2      291.13      309.15     17.49 o
   9  -7   2       56.73       43.36     11.51 o
  -9  -6   2       15.67       14.44     24.65 o
  -8  -6   2      477.10      459.86     31.19 o
  -7  -6   2      663.37      654.61     36.30 o
  -6  -6   2        1.83        5.99      8.29 o
  -5  -6   2      520.08      481.36     22.07 o
  -4  -6   2       39.30       36.64      6.89 o
  -3  -6   2     2824.52     3016.92     36.58 o
  -2  -6   2     1148.71     1161.88     17.76 o
  -1  -6   2      226.84      189.07      7.37 o
   0  -6   2      953.62      948.99     16.24 o
   1  -6   2     2623.54     2774.05     31.09 o
   2  -6   2     6570.33     6242.45     61.68 o
   3  -6   2     2549.42     2747.42     31.79 o
   4  -6   2       26.03       37.50      3.91 o
   5  -6   2       13.43       23.33      6.74 o
   6  -6   2      109.45      104.81     10.04 o
   7  -6   2      552.79      512.43     19.25 o
   8  -6   2      745.32      699.52     26.21 o
   9  -6   2       71.75       87.27     11.92 o
  10  -6   2       49.57       41.25     27.93 o
  -9  -5   2        5.88        5.14      8.84 o
  -8  -5   2       23.56       32.91     12.07 o
  -7  -5   2      770.29      787.47     36.96 o
  -6  -5   2      315.60      293.34     23.22 o
  -5  -5   2      858.59      831.77     28.33 o
  -4  -5   2      170.15      275.47     19.37 o
  -3  -5   2      107.43      112.71      6.05 o
  -2  -5   2      149.65      167.45      6.33 o
  -1  -5   2     3156.73     3179.59     34.31 o
   0  -5   2      448.48      489.63     11.89 o
   1  -5   2    16052.57    15916.48    125.10 o
   2  -5   2     1482.32     1712.76     25.01 o
   3  -5   2     1770.13     1911.08     23.61 o
   4  -5   2        3.50        3.20      2.36 o
   5  -5   2      473.61      461.52     15.16 o
   6  -5   2      618.55      610.82     19.11 o
   7  -5   2      600.87      647.47     24.04 o
   8  -5   2      346.42      353.22     20.81 o
   9  -5   2       75.74       90.21     13.16 o
  10  -5   2       38.06       37.34     17.39 o
  11  -5   2       18.97       24.00     29.86 o
 -10  -4   2       13.05       43.88     31.05 o
  -9  -4   2       13.01       -1.91     19.38 o
  -8  -4   2        8.67       25.04     10.23 o
  -7  -4   2       68.37       75.87     13.56 o
  -6  -4   2       83.48       85.73     13.75 o
  -5  -4   2      151.26      143.75     10.33 o
  -4  -4   2      603.34      608.43     22.29 o
  -3  -4   2     1369.35     1518.24     22.86 o
  -2  -4   2     2573.75     2867.26     28.58 o
  -1  -4   2     7149.92     7919.65     68.28 o
   0  -4   2     7963.33     8385.70     76.77 o
   1  -4   2    32905.00    33927.03    260.40 o
   2  -4   2      861.94      986.56     14.46 o
   3  -4   2      764.06      931.87     13.48 o
   4  -4   2      351.74      299.80     12.23 o
   5  -4   2      413.11      510.80     15.69 o
   6  -4   2        9.77       18.59      6.24 o
   7  -4   2      169.17      168.06     12.25 o
   8  -4   2      685.23      653.57     27.47 o
   9  -4   2      204.14      233.46     22.96 o
  10  -4   2      579.60      683.97     37.41 o
  11  -4   2       59.35       65.89     23.07 o
 -10  -3   2       43.92       16.95     23.80 o
  -9  -3   2       55.54       19.97     22.37 o
  -8  -3   2       23.78       19.68     15.78 o
  -7  -3   2       82.67       93.62     12.98 o
  -6  -3   2        8.12       12.83      6.35 o
  -5  -3   2       35.09       44.06      5.63 o
  -4  -3   2        6.52        8.25      3.82 o
  -3  -3   2     2581.96     2723.25     33.41 o
  -2  -3   2     4295.10     4262.04     42.66 o
  -1  -3   2    45323.98    44882.72    339.24 o
   0  -3   2    13790.93    13913.36    182.23 o
   1  -3   2     2176.81     1917.64     21.84 o
   2  -3   2    16158.87    15948.37    139.70 o
   3  -3   2     6728.09     6615.82     85.94 o
   4  -3   2     1317.89     1266.62     26.49 o
   5  -3   2      116.70      145.06     10.70 o
   6  -3   2       21.71       45.52     12.70 o
   7  -3   2      706.77      758.76     29.70 o
   8  -3   2      496.05      500.50     21.04 o
   9  -3   2       19.57       37.90     13.09 o
  10  -3   2       75.84       74.95     18.59 o
  11  -3   2      179.83      250.86     35.36 o
 -10  -2   2       20.71       -0.75     19.54 o
  -9  -2   2        0.28        1.35     19.73 o
  -8  -2   2       10.76      -11.46     14.54 o
  -7  -2   2     1116.76     1126.74     37.10 o
  -6  -2   2      585.05      497.94     15.59 o
  -5  -2   2      993.61      938.00     18.88 o
  -4  -2   2       20.88       16.21      3.57 o
  -3  -2   2     1091.20     1254.36     18.21 o
  -2  -2   2     1883.00     1815.80     20.40 o
  -1  -2   2       50.54      158.36      5.78 o
   0  -2   2      806.90      782.95     11.84 o
   1  -2   2     2030.23     1856.76     17.03 o
   2  -2   2     1983.34     2462.57     31.72 o
   3  -2   2        0.69       89.87      9.88 o
   4  -2   2      540.87      577.92     19.34 o
   5  -2   2      122.91      132.27     14.24 o
   6  -2   2     1933.78     1833.47     54.75 o
   7  -2   2     1060.85     1087.33     58.47 o
   8  -2   2       38.93       57.27     10.73 o
   9  -2   2       79.37       52.75     17.72 o
  10  -2   2       26.12       29.55     14.10 o
 -10  -1   2       13.83       28.56     25.24 o
  -9  -1   2        0.22       -7.67     17.12 o
  -8  -1   2      385.95      511.50     54.30 o
  -7  -1   2       20.78       12.28      6.29 o
  -6  -1   2       11.99       17.23      4.06 o
  -5  -1   2      104.40       72.39      5.45 o
  -4  -1   2      132.08      150.71      6.68 o
  -3  -1   2     2483.02     2526.82     27.25 o
  -2  -1   2     9468.88     9692.70     86.79 o
  -1  -1   2     1218.45     1229.17     13.44 o
   1  -1   2     6265.83     6147.20     55.84 o
   2  -1   2     1056.68      907.77     11.72 o
   3  -1   2       59.66       74.46      7.58 o
   4  -1   2       36.88       56.51     11.25 o
   5  -1   2       32.38       54.41     18.85 o
   6  -1   2        7.82       19.65      7.73 o
   7  -1   2      305.96      287.30     19.81 o
   8  -1   2        9.41        1.71     14.90 o
   9  -1   2       45.45       53.78     24.63 o
  10  -1   2      147.66      218.17     31.73 o
 -10   0   2      142.58      204.13     35.10 o
  -9   0   2       35.72       59.73     24.66 o
  -8   0   2      221.64      207.78     36.94 o
  -7   0   2      855.34      745.50     54.63 o
  -6   0   2      398.57      404.71     18.97 o
  -5   0   2        1.37       14.38      4.75 o
  -4   0   2       41.93       48.19      3.89 o
  -3   0   2     3304.62     3804.42     40.96 o
  -2   0   2     7757.88     7855.51     70.80 o
  -1   0   2     4280.73     4461.27     41.07 o
   1   0   2      151.33      186.64      3.57 o
   2   0   2     3072.95     2861.20     33.58 o
   3   0   2      371.88      317.39     14.12 o
   4   0   2      223.19      208.45      7.35 o
   5   0   2     1117.40     1148.30     20.17 o
   6   0   2     1916.74     1785.77     44.39 o
   7   0   2      152.35      130.07     15.03 o
   8   0   2       19.25       23.78     17.85 o
   9   0   2       32.83       28.15     21.80 o
  10   0   2       30.13        2.19     17.97 o
 -10   1   2        0.12        0.72     14.08 o
  -9   1   2       92.73       66.34     34.49 o
  -8   1   2      148.14      142.69     31.67 o
  -7   1   2       27.82       30.97     12.97 o
  -6   1   2      123.51      148.51     10.99 o
  -5   1   2     1226.18     1253.32     35.87 o
  -4   1   2     1175.58     1161.85     17.58 o
  -3   1   2     1545.44     1531.30     19.34 o
  -2   1   2      185.36      219.24      4.96 o
  -1   1   2      482.94      511.14      6.11 o
   0   1   2     4165.60     4338.79     42.27 o
   1   1   2     1373.04     1529.41     15.89 o
   2   1   2      771.76      712.85     12.68 o
   3   1   2     3367.15     3395.59     41.70 o
   4   1   2     4725.20     5252.47     69.79 o
   5   1   2      197.45      214.35      8.64 o
   6   1   2       72.58       67.64      5.60 o
   7   1   2      114.19      118.06     27.03 o
   8   1   2      322.28      286.41     43.61 o
   9   1   2        8.63      -14.40     14.40 o
  10   1   2      174.18      132.05     39.39 o
 -11   2   2       29.99       23.41     18.20 o
 -10   2   2       11.43       10.64     15.03 o
  -9   2   2      408.46      491.19     39.15 o
  -8   2   2       12.06       58.35     16.37 o
  -7   2   2      764.60      786.80     22.32 o
  -6   2   2       35.50       38.80      7.16 o
  -5   2   2      219.81      227.54     13.76 o
  -4   2   2     1430.15     1304.22     23.42 o
  -3   2   2      371.37      320.64      7.32 o
  -2   2   2     3850.02     3623.60     32.35 o
  -1   2   2     2368.15     2379.89     22.79 o
   0   2   2     3926.63     3959.21     33.14 o
   1   2   2     9568.83     9413.25     84.24 o
   2   2   2      250.69      257.29      9.64 o
   3   2   2     2854.22     3029.17     39.55 o
   4   2   2      887.70     1033.65     20.05 o
   5   2   2      194.71      186.01      9.14 o
   6   2   2       23.56       19.23      4.50 o
   7   2   2      861.04      860.91     21.08 o
   8   2   2      235.82      192.71     38.75 o
   9   2   2      174.50      145.50     37.68 o
  10   2   2        0.32       -7.26     20.71 o
 -11   3   2       24.20        5.35     17.02 o
 -10   3   2       21.44       30.10     18.17 o
  -9   3   2      120.74      110.59     17.48 o
  -8   3   2      894.10      920.22     35.90 o
  -7   3   2        0.84        6.34      5.96 o
  -6   3   2      926.79      894.29     22.31 o
  -5   3   2      271.01      298.61     12.09 o
  -4   3   2      626.63      593.14      9.88 o
  -3   3   2        0.02       12.76      2.48 o
  -2   3   2      441.86      453.98      8.47 o
  -1   3   2     6928.87     7338.20     68.19 o
   0   3   2       17.23       15.66      2.30 o
   1   3   2     1070.09     1132.47     14.01 o
   2   3   2      291.10      254.15      8.77 o
   3   3   2        0.60       -0.27      2.16 o
   4   3   2     1702.25     1970.91     28.86 o
   5   3   2        0.73       -1.56      3.59 o
   6   3   2      207.23      216.55     13.27 o
   7   3   2      122.83      100.84     38.71 o
   8   3   2       64.91       51.57      9.88 o
   9   3   2       52.45       72.79     29.52 o
  10   3   2        2.17       -2.90     24.46 o
 -11   4   2        1.33       67.08     34.99 o
 -10   4   2       56.14       58.48     31.02 o
  -9   4   2      126.66      191.79     27.05 o
  -8   4   2      190.47      215.26     14.80 o
  -7   4   2       95.98      113.82      9.82 o
  -6   4   2      217.54      244.00     11.43 o
  -5   4   2      547.31      497.48     16.80 o
  -4   4   2       22.19       33.69      3.22 o
  -3   4   2     3434.30     3621.69     33.05 o
  -2   4   2        9.31       18.59      3.05 o
  -1   4   2     4073.06     3662.50     34.80 o
   0   4   2     1037.54     1160.25     14.08 o
   1   4   2      163.25      225.74      6.40 o
   2   4   2      870.05      905.18     13.53 o
   3   4   2      818.11      879.40     16.45 o
   4   4   2      141.36      133.45      7.91 o
   5   4   2       59.07       88.39      9.47 o
   6   4   2      198.88      191.30     15.56 o
   7   4   2      246.14      174.28     18.38 o
   8   4   2       22.62       10.06      8.91 o
   9   4   2       38.80       39.62     27.22 o
 -11   5   2        9.57       16.52     30.38 o
 -10   5   2      193.98      211.71     42.57 o
  -9   5   2      342.65      286.47     43.33 o
  -8   5   2       10.04       19.99      8.62 o
  -7   5   2     2435.89     2411.53     48.12 o
  -6   5   2      298.70      258.63     12.95 o
  -5   5   2      254.14      314.08      9.77 o
  -4   5   2     4010.52     4634.67     48.41 o
  -3   5   2     2451.45     2552.72     29.89 o
  -2   5   2      186.14      178.77      5.63 o
  -1   5   2      478.85      515.36     14.33 o
   0   5   2     1900.05     1877.19     24.18 o
   1   5   2      132.18      153.49      5.86 o
   2   5   2     4490.97     4723.10     49.00 o
   3   5   2     1775.20     1945.91     32.11 o
   4   5   2       31.76       30.99      5.60 o
   5   5   2      281.61      305.57     15.78 o
   6   5   2        2.57       -2.14      6.30 o
   7   5   2       11.92       10.07      9.71 o
   8   5   2      211.66      236.00     22.47 o
   9   5   2        1.93        3.64     24.65 o
 -11   6   2       58.91       47.48     32.39 o
 -10   6   2      234.43      206.11     43.13 o
  -9   6   2      618.49      616.08     57.90 o
  -8   6   2      102.18      126.74     17.62 o
  -7   6   2        6.80        4.52      6.05 o
  -6   6   2      970.49      995.86     24.01 o
  -5   6   2      148.66      158.34      6.61 o
  -4   6   2     1294.22     1451.38     24.42 o
  -3   6   2       38.36       35.64      4.31 o
  -2   6   2      257.12      351.82     10.14 o
  -1   6   2       73.09       68.36      3.97 o
   0   6   2     3493.36     3611.39     39.66 o
   1   6   2     1762.80     1935.98     25.42 o
   2   6   2     2742.41     2856.18     34.26 o
   3   6   2     2363.75     2281.53     31.22 o
   4   6   2        7.99        1.45      4.62 o
   5   6   2       30.99       16.10      6.80 o
   6   6   2       72.08       61.05     11.59 o
   7   6   2       37.33       37.30     13.40 o
   8   6   2      252.54      276.39     39.04 o
   9   6   2      612.45      772.80     81.65 o
 -11   7   2       35.37       -5.47     28.31 o
 -10   7   2      103.48       74.96     33.05 o
  -9   7   2      264.64      245.23     53.34 o
  -8   7   2      326.22      319.17     19.90 o
  -7   7   2       76.39       60.24     10.43 o
  -6   7   2        0.06        1.92      2.71 o
  -5   7   2       11.25       11.73      3.84 o
  -4   7   2     5572.78     5631.18     70.19 o
  -3   7   2      268.67      353.95     11.43 o
  -2   7   2     2130.18     2508.05     30.02 o
  -1   7   2     2160.22     2264.68     24.79 o
   0   7   2     1108.25     1175.75     20.02 o
   1   7   2      531.34      607.21     13.26 o
   2   7   2       56.53       48.31      5.65 o
   3   7   2       34.48       29.10      9.67 o
   4   7   2      160.95      185.82     17.36 o
   5   7   2       49.53       53.73     16.42 o
   6   7   2        8.89       16.81     10.71 o
   7   7   2        3.46       11.16     12.83 o
   8   7   2      518.96      388.48     59.01 o
 -10   8   2      234.23      223.74     42.96 o
  -9   8   2       49.26       26.30     13.14 o
  -8   8   2        1.08        2.28      8.06 o
  -7   8   2       50.43       59.94     10.29 o
  -6   8   2        5.44        8.69      5.22 o
  -5   8   2      127.45      110.71      8.74 o
  -4   8   2      155.42      155.50      8.45 o
  -3   8   2     2881.83     2806.02     38.61 o
  -2   8   2     4092.96     4039.70     44.95 o
  -1   8   2       19.75       41.78      4.67 o
   0   8   2      276.18      270.51     13.14 o
   1   8   2      582.47      700.04     15.26 o
   2   8   2     1157.72     1270.80     23.21 o
   3   8   2      365.88      354.69     20.95 o
   4   8   2       31.65       42.04     11.15 o
   5   8   2      119.42      103.03     14.51 o
   6   8   2        6.44        7.47     10.19 o
   7   8   2      230.84      258.74     41.72 o
   8   8   2       49.31       48.64     30.00 o
  -9   9   2       31.44       11.79     14.67 o
  -8   9   2        9.19        8.11      9.58 o
  -7   9   2      203.50      224.43     23.29 o
  -6   9   2       97.18       93.58      7.93 o
  -5   9   2      396.38      438.62     15.01 o
  -4   9   2       73.74       85.46      8.08 o
  -3   9   2     1564.22     1557.79     27.28 o
  -2   9   2      158.94      151.42      7.51 o
  -1   9   2     2234.02     2221.05     30.26 o
   0   9   2       98.89       95.98      6.99 o
   1   9   2       50.92       48.97      5.90 o
   2   9   2       30.98       24.98      5.35 o
   3   9   2       17.10       11.05      8.26 o
   4   9   2       89.94       63.90     16.46 o
   5   9   2       38.98       44.57     11.60 o
   6   9   2        0.97        1.06     11.89 o
   7   9   2       34.54       -0.67     20.30 o
   8   9   2      299.42      303.83     57.00 o
  -9  10   2       29.31       45.42     19.24 o
  -8  10   2      141.41      142.54     18.14 o
  -7  10   2       30.18       27.62      7.07 o
  -6  10   2      231.21      236.08     18.67 o
  -5  10   2      377.22      431.26     27.60 o
  -4  10   2        1.76        6.65      5.51 o
  -3  10   2       33.95       28.58      7.08 o
  -2  10   2     1608.08     1617.48     24.54 o
  -1  10   2      219.68      211.15      9.55 o
   0  10   2       93.77       94.12      7.44 o
   1  10   2      462.64      468.51     13.85 o
   2  10   2        0.15       -0.25      4.54 o
   3  10   2       81.51       80.89      7.62 o
   4  10   2        1.80       -2.86      7.29 o
   5  10   2        5.08        4.05      9.81 o
   6  10   2      129.58      124.35     32.97 o
   7  10   2       35.80        0.02     22.07 o
 -10  11   2      202.09      184.27     40.33 o
  -9  11   2        6.62        4.84     11.61 o
  -8  11   2      556.24      481.41     37.46 o
  -7  11   2      103.49       88.63     10.66 o
  -6  11   2       55.78       59.73     11.23 o
  -5  11   2      136.54      109.66     14.72 o
  -4  11   2      272.14      240.11     19.87 o
  -3  11   2      145.48      156.07     12.81 o
  -2  11   2        1.35        0.85      4.78 o
  -1  11   2      197.64      219.49     14.30 o
   0  11   2      844.70      855.72     19.19 o
   1  11   2       78.07       96.11      8.40 o
   2  11   2        8.30       88.58      8.67 o
   3  11   2      198.92      169.95      9.33 o
   4  11   2        3.32       -3.70      8.08 o
   5  11   2      262.93      253.03     30.02 o
   6  11   2        8.74        6.82     31.87 o
   7  11   2        8.59       29.92     27.60 o
 -10  12   2       40.89       56.21     28.57 o
  -9  12   2       34.12       22.02     14.74 o
  -8  12   2      162.90      134.27     23.52 o
  -7  12   2       60.50       39.98     10.06 o
  -6  12   2      530.42      533.99     22.77 o
  -5  12   2      107.03      104.83     12.15 o
  -4  12   2      216.96      220.92     15.56 o
  -3  12   2       25.40       11.65      5.80 o
  -2  12   2        0.32        3.18      4.81 o
  -1  12   2      114.57       86.72      8.27 o
   0  12   2      156.26      142.78     11.80 o
   1  12   2      622.56      569.45     19.82 o
   2  12   2      447.54      458.31     16.44 o
   3  12   2       11.31        5.67      5.02 o
   4  12   2        3.28       16.94     10.97 o
   5  12   2      197.01      183.36     28.29 o
   6  12   2      138.90      217.93     49.49 o
 -10  13   2      107.17       76.30     30.47 o
  -9  13   2        6.97        6.92     14.12 o
  -8  13   2        5.56        0.87      7.73 o
  -7  13   2        0.62       10.44      8.42 o
  -6  13   2      132.54      102.39     14.94 o
  -5  13   2       10.61       12.12      6.90 o
  -4  13   2      343.12      293.08     18.06 o
  -3  13   2      155.00      158.24     12.05 o
  -2  13   2     1460.35     1441.36     27.15 o
  -1  13   2       20.53       45.89      7.08 o
   0  13   2       41.96       48.24      7.70 o
   1  13   2        6.82       57.71      8.18 o
   2  13   2      640.27      614.70     19.17 o
   3  13   2      427.76      360.22     21.86 o
   4  13   2      116.86      108.04     17.17 o
   5  13   2       35.61       46.20     18.25 o
   6  13   2        7.66       39.19     30.57 o
  -9  14   2      177.87      321.72     52.48 o
  -8  14   2       12.44       19.33      9.83 o
  -7  14   2        0.89       -3.24      7.90 o
  -6  14   2        0.21        7.14      7.63 o
  -5  14   2      185.56      188.89     19.36 o
  -4  14   2        0.26        1.87      6.20 o
  -3  14   2      294.21      284.59     15.86 o
  -2  14   2      955.39      891.84     22.07 o
  -1  14   2      843.97      777.45     20.92 o
   0  14   2      285.86      290.76     15.45 o
   1  14   2       34.77       35.39      8.54 o
   2  14   2       23.07       21.90      7.48 o
   3  14   2       42.85       34.84     11.35 o
   4  14   2      102.39      109.64     19.09 o
   5  14   2        0.95      -11.58     22.00 o
  -9  15   2      130.39      158.93     40.93 o
  -8  15   2      136.17      125.90     16.33 o
  -7  15   2      271.47      266.01     41.24 o
  -6  15   2       19.54       23.46      9.17 o
  -5  15   2        0.67        6.24      8.07 o
  -4  15   2       75.53       90.52     14.81 o
  -3  15   2       78.66       87.44     15.55 o
  -2  15   2      141.61      172.61     11.54 o
  -1  15   2       19.99       26.83      7.19 o
   0  15   2       13.11        9.20      7.06 o
   1  15   2      545.63      567.18     21.18 o
   2  15   2       57.49       47.30     12.64 o
   3  15   2        8.68       27.35     11.91 o
   4  15   2       41.09       49.81     15.93 o
  -9  16   2      156.59      213.72     45.67 o
  -8  16   2       62.52       80.91     32.19 o
  -7  16   2      132.39      175.44     26.97 o
  -6  16   2      253.18      234.24     23.17 o
  -5  16   2        1.03       32.93     11.09 o
  -4  16   2      135.36      124.27     26.27 o
  -3  16   2      226.90      250.35     19.18 o
  -2  16   2      181.95      173.67     13.72 o
  -1  16   2       10.95       56.08      9.20 o
   0  16   2        1.18        1.77      6.82 o
   1  16   2       25.40       26.28      8.88 o
   2  16   2       71.14       73.66     12.04 o
   3  16   2       25.41       52.70     19.79 o
   4  16   2       92.67       72.97     26.19 o
  -8  17   2       24.97       40.19     21.13 o
  -7  17   2       80.56      105.26     31.66 o
  -6  17   2       76.47      103.24     21.49 o
  -5  17   2      620.88      565.14     34.31 o
  -4  17   2        3.61       13.85      8.87 o
  -3  17   2       27.99       24.32      8.85 o
  -2  17   2        6.19       20.52      6.96 o
  -1  17   2       35.13       28.39      8.30 o
   0  17   2       20.86       25.79      8.52 o
   1  17   2       50.91       42.84     11.40 o
   2  17   2       87.28       70.37     13.73 o
   3  17   2      218.45      194.43     28.20 o
  -7  18   2       29.59       49.58     24.37 o
  -6  18   2       20.34       39.64     19.76 o
  -5  18   2      231.47      246.56     46.05 o
  -4  18   2      406.91      366.05     36.78 o
  -3  18   2       36.39       19.71     11.58 o
  -2  18   2       36.30       54.89     16.58 o
  -1  18   2        3.66       12.41     10.81 o
   0  18   2       51.06       61.27     18.61 o
   1  18   2        0.70        0.42      9.13 o
   2  18   2       31.80       49.24     13.00 o
  -6  19   2        5.24        7.56     17.61 o
  -5  19   2       71.88      119.05     33.70 o
  -4  19   2       12.02       51.74     23.81 o
  -3  19   2       30.47        1.79     12.45 o
  -2  19   2       36.12       15.33     13.34 o
  -1  19   2       19.87       18.40     14.12 o
   0  19   2      136.27      179.48     24.27 o
  -4  20   2      108.67      120.27     22.50 o
  -3  20   2       12.06       29.23     27.97 o
  -2  20   2       50.70       97.04     20.29 o
   0 -20   3       24.32       50.61     14.19 o
   1 -20   3        2.95       30.03     10.81 o
   2 -20   3       56.14       69.57     18.10 o
   3 -20   3       73.18      128.05     23.86 o
   4 -20   3       21.88       27.49     20.15 o
   5 -20   3        6.63       26.68     21.97 o
   6 -20   3       48.97       98.23     29.75 o
  -1 -19   3       80.24       80.93     15.72 o
   0 -19   3        1.66       10.28     12.19 o
   1 -19   3       60.52       71.41     17.01 o
   2 -19   3       19.46       29.30     14.44 o
   3 -19   3       15.32       29.75     13.09 o
   4 -19   3        0.05        3.11     12.85 o
   5 -19   3      254.99      282.61     48.84 o
   6 -19   3       16.70       53.97     26.08 o
   7 -19   3       63.38       83.30     27.43 o
  -2 -18   3      186.51      160.67     30.25 o
  -1 -18   3        0.54       18.22     12.39 o
   0 -18   3      163.84      189.38     20.42 o
   1 -18   3        0.00       24.04      8.79 o
   2 -18   3       56.02       55.98     12.50 o
   3 -18   3       31.24       46.15     11.05 o
   4 -18   3       11.68       11.09      8.79 o
   5 -18   3        0.19       15.86     13.39 o
   6 -18   3       83.63      107.11     33.34 o
   7 -18   3        7.01       -1.05     16.28 o
   8 -18   3        1.84       44.11     22.99 o
  -3 -17   3       91.00       73.61     21.26 o
  -2 -17   3        2.04       -7.23     11.47 o
  -1 -17   3       97.46      119.55     15.69 o
   0 -17   3       19.10       35.09      9.42 o
   1 -17   3      200.15      184.95     14.85 o
   2 -17   3        0.09       12.69      6.60 o
   3 -17   3       27.17       33.23      9.30 o
   4 -17   3       11.07       22.78     10.28 o
   5 -17   3      124.06       65.52     13.95 o
   6 -17   3       16.20       20.02      8.35 o
   7 -17   3       15.24       22.37     16.43 o
   8 -17   3        1.91       25.89     19.58 o
  -4 -16   3        0.00      -17.71     29.55 o
  -3 -16   3      176.83      176.88     25.53 o
  -2 -16   3      155.23      187.54     17.95 o
  -1 -16   3       49.31       27.78      7.05 o
   0 -16   3      212.23      247.04     16.55 o
   1 -16   3      555.24      568.56     23.76 o
   2 -16   3       13.91       40.28      7.71 o
   3 -16   3      404.63      376.96     21.68 o
   4 -16   3       49.37       40.53     11.17 o
   5 -16   3       15.06       29.25     10.73 o
   6 -16   3      214.32      180.27     27.79 o
   7 -16   3      117.38      119.27     22.59 o
   8 -16   3       81.57       84.21     30.43 o
   9 -16   3       93.98      -13.49     19.67 o
  -5 -15   3        0.80       -8.10     22.19 o
  -4 -15   3       73.81      113.39     19.22 o
  -3 -15   3       34.27       16.16     16.12 o
  -2 -15   3      107.06      119.48     14.10 o
  -1 -15   3       28.43       56.47     10.37 o
   0 -15   3       12.50        8.62      8.07 o
   1 -15   3       52.77       39.24      8.19 o
   2 -15   3       32.50       28.81      6.77 o
   3 -15   3        2.46        2.34      7.29 o
   4 -15   3       49.50       56.74     12.09 o
   5 -15   3       63.27       55.35     12.23 o
   6 -15   3        3.62        5.97      7.67 o
   7 -15   3      101.66       90.15     16.96 o
   8 -15   3        1.80       11.65      8.77 o
   9 -15   3       17.59       -4.10     19.74 o
  -5 -14   3       15.15       16.11     22.75 o
  -4 -14   3       10.10        2.00     17.74 o
  -3 -14   3        6.08        6.65      8.75 o
  -2 -14   3      231.16      220.50     14.20 o
  -1 -14   3       39.66       29.82      6.34 o
   0 -14   3      418.98      451.30     16.33 o
   1 -14   3        5.97       23.16      6.12 o
   2 -14   3      120.76      142.72     13.22 o
   3 -14   3       39.31       38.40     10.23 o
   4 -14   3      455.79      409.91     28.63 o
   5 -14   3      254.86      231.96     20.33 o
   6 -14   3      229.79      213.53     19.76 o
   7 -14   3      344.71      369.87     23.90 o
   8 -14   3        0.24       -1.64      6.38 o
   9 -14   3       11.21       28.34     22.25 o
  10 -14   3        8.59      -16.70     17.87 o
  -6 -13   3       26.65       16.74     26.31 o
  -5 -13   3       54.56      111.14     23.78 o
  -4 -13   3        1.05        5.77      9.82 o
  -3 -13   3      203.03      193.55     11.95 o
  -2 -13   3       83.82       90.29     11.20 o
  -1 -13   3      258.36      244.02     15.38 o
   0 -13   3      101.85      103.07     10.90 o
   1 -13   3        8.79       10.14      5.25 o
   2 -13   3      843.40      748.27     19.28 o
   3 -13   3        6.37       24.25      8.88 o
   4 -13   3      468.25      469.93     25.41 o
   5 -13   3       58.36       77.04     12.49 o
   6 -13   3        4.31       19.80      8.55 o
   7 -13   3      504.74      490.75     25.09 o
   8 -13   3       37.63       68.63     15.67 o
   9 -13   3        2.38        6.33     12.72 o
  10 -13   3       27.03       -3.41     18.00 o
  -7 -12   3       97.67       78.64     35.51 o
  -6 -12   3       75.93       30.01     25.03 o
  -5 -12   3      300.52      207.76     59.08 o
  -4 -12   3        1.81       -0.01      9.37 o
  -3 -12   3       30.75       22.10      6.52 o
  -2 -12   3        1.92        6.45      5.38 o
  -1 -12   3       96.71       90.40     11.11 o
   0 -12   3        1.44        4.79      4.41 o
   1 -12   3       23.17       14.93      6.07 o
   2 -12   3      101.59      104.83     10.16 o
   3 -12   3       80.73      100.62     10.21 o
   4 -12   3       87.62       83.19     17.00 o
   5 -12   3      947.95      986.67     34.67 o
   6 -12   3      114.58      109.06     12.52 o
   7 -12   3       17.53       22.28      7.19 o
   8 -12   3       81.72       65.13     15.77 o
   9 -12   3      180.73      195.75     24.19 o
  10 -12   3       50.64       77.85     22.99 o
  -7 -11   3       36.12       35.80     28.38 o
  -6 -11   3       26.46       30.19     15.10 o
  -5 -11   3       10.91       15.77     12.83 o
  -4 -11   3      462.72      415.86     27.14 o
  -3 -11   3      205.53      192.81     21.69 o
  -2 -11   3      138.49      155.43     10.67 o
  -1 -11   3        6.74        5.85      4.39 o
   0 -11   3       96.88       97.60      7.47 o
   1 -11   3      462.30      452.14     19.14 o
   2 -11   3       77.34       95.01      7.38 o
   3 -11   3      478.18      474.63     22.41 o
   4 -11   3      109.64       82.06      8.85 o
   5 -11   3      135.03      131.77     12.59 o
   6 -11   3       83.51       81.81     10.39 o
   7 -11   3        2.61        4.87      4.35 o
   8 -11   3        4.16       14.58     12.86 o
   9 -11   3       35.16       39.45     13.68 o
  10 -11   3       21.93       14.42     12.99 o
  -8 -10   3      143.64      135.11     43.64 o
  -7 -10   3       69.60       80.15     32.50 o
  -6 -10   3      237.52      208.34     27.32 o
  -5 -10   3      398.49      351.73     31.05 o
  -4 -10   3       92.44       77.46     11.22 o
  -3 -10   3       11.35       13.95      4.88 o
  -2 -10   3      246.40      257.16     12.11 o
  -1 -10   3      198.70      215.23      9.57 o
   0 -10   3       91.08       79.26      6.56 o
   1 -10   3     2355.93     2272.78     33.48 o
   2 -10   3      134.44      207.12     10.98 o
   3 -10   3        3.95       -0.03      3.96 o
   4 -10   3       36.24       43.29      6.14 o
   5 -10   3        1.45        3.27      4.50 o
   6 -10   3       95.96       95.71      8.18 o
   7 -10   3       56.78       50.77     18.51 o
   8 -10   3      404.02      467.11     29.79 o
   9 -10   3       24.86       18.89     11.95 o
  10 -10   3       33.17       29.06     17.35 o
  -8  -9   3        0.01      -11.55     17.95 o
  -7  -9   3        5.73        5.47     11.51 o
  -6  -9   3        3.98       -1.89      9.34 o
  -5  -9   3      421.43      381.60     30.83 o
  -4  -9   3       76.67       93.37     11.21 o
  -3  -9   3      146.60      166.92     11.03 o
  -2  -9   3      119.58      109.78      9.36 o
  -1  -9   3     1037.15     1108.82     19.62 o
   0  -9   3       19.70       23.62      4.15 o
   1  -9   3      175.13      187.78     11.05 o
   2  -9   3      436.56      451.81     20.80 o
   3  -9   3      758.28      959.77     17.97 o
   4  -9   3        2.28        9.11      4.16 o
   5  -9   3      823.30      871.28     22.37 o
   6  -9   3     1141.97     1140.28     20.73 o
   7  -9   3      362.61      406.43     20.87 o
   8  -9   3      108.65      114.19     16.86 o
   9  -9   3       10.13       25.09     11.99 o
  10  -9   3        0.17        1.59     13.97 o
  -8  -8   3       30.19       35.17     24.54 o
  -7  -8   3       38.22       49.12     23.58 o
  -6  -8   3      155.94      119.43     19.60 o
  -5  -8   3      402.57      395.64     29.22 o
  -4  -8   3      353.42      334.58     20.60 o
  -3  -8   3        0.17       28.40      5.60 o
  -2  -8   3      856.56      787.61     15.68 o
  -1  -8   3       26.82       27.05      8.44 o
   0  -8   3      286.26      317.94     12.28 o
   1  -8   3        0.43       48.26      5.37 o
   2  -8   3      240.23      402.55     16.24 o
   3  -8   3        7.91       22.85      3.77 o
   4  -8   3      190.08      190.23      7.45 o
   5  -8   3      719.79      734.12     15.92 o
   6  -8   3        6.12        5.33      6.14 o
   7  -8   3     1094.05     1084.43     28.09 o
   8  -8   3      565.70      558.14     22.05 o
   9  -8   3      321.87      395.97     28.31 o
  10  -8   3        5.07        9.34     14.50 o
  -9  -7   3       68.81       63.39     31.88 o
  -8  -7   3        8.69       11.14     12.01 o
  -7  -7   3      278.39      221.11     59.25 o
  -6  -7   3      198.87      191.90     22.06 o
  -5  -7   3     2756.76     2596.81     74.85 o
  -4  -7   3      128.02      105.83     12.20 o
  -3  -7   3        0.00        0.70      3.78 o
  -2  -7   3      271.47      277.63      8.63 o
  -1  -7   3      841.69      842.47     17.40 o
   0  -7   3       52.88       53.58      5.04 o
   1  -7   3      323.08      373.18      9.23 o
   2  -7   3      193.59      289.18      8.92 o
   3  -7   3     1390.74     1389.34     18.33 o
   4  -7   3      458.84      406.14     11.12 o
   5  -7   3       22.77       15.04      3.14 o
   6  -7   3     2299.30     2317.22     45.63 o
   7  -7   3      131.09      159.68     20.00 o
   8  -7   3      116.54      123.59     14.23 o
   9  -7   3      328.00      345.62     22.23 o
  -9  -6   3       35.40       40.27     27.70 o
  -8  -6   3      129.25      104.89     18.20 o
  -7  -6   3      164.07      165.59     20.48 o
  -6  -6   3      130.51      132.44     18.21 o
  -5  -6   3      757.24      775.28     34.81 o
  -4  -6   3       19.92        9.54      5.09 o
  -3  -6   3     3541.35     3571.53     41.42 o
  -2  -6   3     2122.65     2152.00     25.16 o
  -1  -6   3      520.98      573.96     15.45 o
   0  -6   3      103.71      110.83      5.80 o
   1  -6   3     1315.73     1200.16     15.81 o
   2  -6   3      712.29      923.71     14.80 o
   3  -6   3     1223.99     1171.82     15.91 o
   4  -6   3      585.21      615.80     20.74 o
   5  -6   3      333.84      278.02     19.62 o
   6  -6   3        0.01       -0.77      4.15 o
   7  -6   3     2689.23     2610.24     46.78 o
   8  -6   3      959.07      912.30     27.21 o
   9  -6   3      533.75      599.88     26.85 o
  10  -6   3        2.60        5.36     23.19 o
  -9  -5   3       10.98        8.50      9.43 o
  -8  -5   3       47.64       53.04     13.71 o
  -7  -5   3      208.42      227.39     22.29 o
  -6  -5   3      695.25      637.94     32.01 o
  -5  -5   3       29.95       36.96      8.15 o
  -4  -5   3       83.40       81.47      6.97 o
  -3  -5   3       80.88       67.67      5.07 o
  -2  -5   3     1978.14     1891.37     21.78 o
  -1  -5   3        8.97      103.82      4.73 o
   0  -5   3        2.57        1.07      1.82 o
   1  -5   3     6534.59     7788.36     67.73 o
   2  -5   3      527.54      593.38     11.15 o
   3  -5   3     1906.71     2002.21     26.37 o
   4  -5   3      427.15      385.41     11.84 o
   5  -5   3       21.79       19.00      4.95 o
   6  -5   3      234.65      219.33     11.60 o
   7  -5   3     2706.97     2617.90     42.88 o
   8  -5   3      896.28      989.79     25.81 o
   9  -5   3        3.63        0.63      6.09 o
  10  -5   3      249.04      272.11     26.38 o
 -10  -4   3       36.29        5.56     23.76 o
  -9  -4   3       14.23       18.50     23.68 o
  -8  -4   3        6.79       10.21     13.09 o
  -7  -4   3       32.13       41.48     11.66 o
  -6  -4   3       92.03       71.54     18.34 o
  -5  -4   3      768.32      795.28     32.73 o
  -4  -4   3      674.61      636.89     17.28 o
  -3  -4   3     1950.86     1967.48     26.99 o
  -2  -4   3     3754.31     3564.65     37.39 o
  -1  -4   3    19023.37    18731.90    144.63 o
   0  -4   3      516.18      458.54     12.40 o
   1  -4   3    18262.18    16802.38    147.26 o
   2  -4   3      365.06      435.36     11.53 o
   3  -4   3     2183.02     2404.41     26.72 o
   4  -4   3       23.96       26.07      9.66 o
   5  -4   3      687.33      614.51     19.62 o
   6  -4   3      959.75      920.67     26.51 o
   7  -4   3       53.16       75.59     10.83 o
   8  -4   3      511.41      534.24     24.19 o
   9  -4   3       64.58       60.56     20.46 o
  10  -4   3        0.42        6.79     15.57 o
  11  -4   3        0.52       11.37     17.32 o
 -10  -3   3        5.47       15.18     25.52 o
  -9  -3   3      177.70      196.53     43.67 o
  -8  -3   3       12.37        8.62      7.45 o
  -7  -3   3      327.51      316.12     25.85 o
  -6  -3   3      738.89      679.82     29.36 o
  -5  -3   3      171.66      165.70      8.89 o
  -4  -3   3       47.69       45.79      4.58 o
  -3  -3   3      917.85      971.34     15.90 o
  -2  -3   3     2232.92     2311.21     25.57 o
  -1  -3   3     4354.55     5648.10     46.42 o
   0  -3   3     1085.58     1027.36     12.24 o
   1  -3   3     8549.29     9976.83     97.61 o
   2  -3   3     3254.92     4220.11     72.79 o
   3  -3   3     1815.42     1704.22     29.77 o
   4  -3   3       23.53       20.17      5.26 o
   5  -3   3      194.10      174.57     11.65 o
   6  -3   3      825.72      858.73     25.49 o
   7  -3   3      145.06      127.28     18.19 o
   8  -3   3        0.12        3.93      7.19 o
   9  -3   3       72.81       77.51     19.32 o
  10  -3   3        0.24       22.46     12.75 o
  11  -3   3      119.40      170.97     36.91 o
 -10  -2   3       14.18      -16.79     16.79 o
  -9  -2   3        0.92       22.86     21.52 o
  -8  -2   3       11.15        8.47     16.75 o
  -7  -2   3      733.97      741.80     31.76 o
  -6  -2   3       48.99       36.28      8.07 o
  -5  -2   3        0.03        0.10      3.03 o
  -4  -2   3     1009.38      926.87     17.34 o
  -3  -2   3     1950.62     2043.39     23.51 o
  -2  -2   3     2953.28     2744.87     31.01 o
  -1  -2   3    27890.12    26635.39    231.16 o
   0  -2   3        9.90        7.92      1.62 o
   1  -2   3     3426.54     3104.07     26.99 o
   2  -2   3       93.09      212.71      7.85 o
   3  -2   3       23.68       38.11      5.32 o
   4  -2   3      821.74      904.77     48.21 o
   5  -2   3       30.28       37.43      7.69 o
   6  -2   3       15.79       11.02      8.23 o
   7  -2   3      171.70      151.75     19.28 o
   8  -2   3       62.47       55.42     11.04 o
   9  -2   3      103.09       80.84     54.21 o
  10  -2   3      236.05      252.98     33.16 o
 -10  -1   3       85.83       60.85     22.73 o
  -9  -1   3        0.72        9.26     18.93 o
  -8  -1   3      408.31      401.19     49.37 o
  -7  -1   3      291.19      347.13     11.72 o
  -6  -1   3      734.56      762.30     22.13 o
  -5  -1   3       24.71       24.32      5.95 o
  -4  -1   3      339.22      395.10     10.20 o
  -3  -1   3      767.10      989.86     13.47 o
  -2  -1   3    16819.00    16027.11    152.44 o
  -1  -1   3     1811.67     1725.18     22.06 o
   0  -1   3      563.27      463.07      9.78 o
   1  -1   3     6689.66     6505.72     55.12 o
   2  -1   3      167.23      113.27      3.89 o
   3  -1   3     1256.42     1075.09     16.64 o
   4  -1   3     6288.96     6486.46    102.33 o
   5  -1   3     2742.56     2956.34     72.52 o
   6  -1   3       25.80        1.91      4.72 o
   7  -1   3      711.65      720.05     48.88 o
   8  -1   3      124.54      100.06     23.52 o
   9  -1   3        3.71        0.01     13.76 o
  10  -1   3       14.09       24.27     22.34 o
 -10   0   3       22.62       45.68     19.69 o
  -9   0   3      175.08      171.47     27.65 o
  -8   0   3      199.48      187.98     36.13 o
  -7   0   3      332.15      318.46     39.46 o
  -6   0   3      131.37      154.40      7.23 o
  -5   0   3       14.96       16.82      3.26 o
  -4   0   3      225.34      189.53      6.78 o
  -3   0   3      577.27      656.38      9.94 o
  -2   0   3     2688.57     2452.13     23.11 o
  -1   0   3     7093.24     6802.30     57.58 o
   0   0   3      166.21      123.84      3.83 o
   1   0   3     1079.34     1070.18     11.75 o
   2   0   3      622.88      574.48      9.63 o
   3   0   3       61.99       73.96      7.79 o
   4   0   3      273.24      368.57     18.47 o
   5   0   3       27.10       27.78      8.81 o
   6   0   3       47.23       57.00     11.69 o
   7   0   3        1.51        0.45      7.54 o
   8   0   3      228.90      270.06     41.22 o
   9   0   3       26.46        6.40     17.14 o
  10   0   3       31.80       56.19     20.61 o
 -10   1   3       23.19        4.70     15.25 o
  -9   1   3       45.40       61.39     19.82 o
  -8   1   3      245.65      237.68     27.73 o
  -7   1   3      721.81      741.57     54.17 o
  -6   1   3      195.69      190.99     11.76 o
  -5   1   3      517.52      529.77     12.37 o
  -4   1   3       62.97       78.06      5.25 o
  -3   1   3       86.56       67.21      3.63 o
  -2   1   3      560.87      572.49      7.81 o
  -1   1   3     1875.49     1806.84     16.64 o
   0   1   3       19.56       16.25      1.40 o
   1   1   3       26.48       20.15      2.56 o
   2   1   3     2946.84     2826.34     32.31 o
   3   1   3     3584.13     3751.54     46.15 o
   4   1   3       19.60       41.86      4.66 o
   5   1   3      337.05      345.05     14.13 o
   6   1   3      377.30      357.57     11.44 o
   7   1   3      112.49      114.71     14.68 o
   8   1   3      209.32      257.17     41.61 o
   9   1   3       25.51       -2.20     16.43 o
  10   1   3        3.03       22.51     25.18 o
 -11   2   3       21.85       23.66     19.64 o
 -10   2   3        1.75       -1.18     14.28 o
  -9   2   3       28.17       29.46     15.07 o
  -8   2   3      541.02      539.46     38.00 o
  -7   2   3     1176.74     1264.78     37.08 o
  -6   2   3      806.01      790.40     25.53 o
  -5   2   3        0.03        6.76      4.12 o
  -4   2   3      907.90     1007.93     15.49 o
  -3   2   3      233.01      257.33      7.70 o
  -2   2   3      865.74      748.91     10.84 o
  -1   2   3       12.39       13.05      2.72 o
   0   2   3       41.94       34.44      2.48 o
   1   2   3      115.74       99.30      4.30 o
   2   2   3      434.14      378.60      9.18 o
   3   2   3      118.64      108.43      6.34 o
   4   2   3     5445.28     5678.04     93.65 o
   5   2   3      518.73      530.22     15.99 o
   6   2   3      207.61      204.10     10.11 o
   7   2   3      107.57      105.83     11.71 o
   8   2   3       49.06       58.26     25.85 o
   9   2   3       16.02       10.35     21.38 o
  10   2   3        0.42       -8.47     22.10 o
 -11   3   3       30.83       10.62     29.07 o
 -10   3   3       82.47       74.73     22.13 o
  -9   3   3     1028.91     1019.75     97.09 o
  -8   3   3      797.47      832.03     34.36 o
  -7   3   3      839.00      774.36     22.11 o
  -6   3   3      760.66      802.31     20.88 o
  -5   3   3      435.68      470.79     14.58 o
  -4   3   3     2852.14     3163.84     40.20 o
  -3   3   3      836.14      716.63     10.58 o
  -2   3   3     3153.06     3119.96     35.19 o
  -1   3   3       29.81       43.59      2.82 o
   0   3   3       59.23       67.22      3.47 o
   1   3   3     2252.72     2237.13     23.42 o
   2   3   3     3925.50     3776.77     43.84 o
   3   3   3      576.25      617.12     19.86 o
   4   3   3      129.43      109.36      7.40 o
   5   3   3        2.96        3.02      3.99 o
   6   3   3     1681.95     1626.55     35.93 o
   7   3   3      122.44      121.41     12.80 o
   8   3   3       26.37       47.40      9.88 o
   9   3   3        7.14        6.11     21.21 o
  10   3   3       15.39       34.83     27.55 o
 -11   4   3        7.75       34.50     29.38 o
 -10   4   3        0.25       42.28     28.90 o
  -9   4   3        0.02       11.68     21.15 o
  -8   4   3      815.12      828.84    103.84 o
  -7   4   3       17.21       23.10      6.98 o
  -6   4   3      103.90      142.69     11.30 o
  -5   4   3     2940.42     3169.52     42.99 o
  -4   4   3     2899.85     2964.40     33.25 o
  -3   4   3     3174.24     3314.27     32.64 o
  -2   4   3      874.30      799.97     14.06 o
  -1   4   3     2030.05     2196.72     21.77 o
   0   4   3       82.55      110.76      5.07 o
   1   4   3     3987.48     3880.18     37.79 o
   2   4   3       38.94       52.19      3.35 o
   3   4   3     1127.33     1146.87     18.37 o
   4   4   3      366.60      344.03     17.83 o
   5   4   3      132.21      149.02     11.50 o
   6   4   3       10.43       13.26      6.45 o
   7   4   3        0.03       -6.79      6.79 o
   8   4   3       57.48       49.03     11.88 o
   9   4   3        9.47       19.44     24.08 o
 -11   5   3       13.24       19.04     29.59 o
 -10   5   3      467.93      430.67     55.65 o
  -9   5   3        2.80      -13.13     17.48 o
  -8   5   3       25.44       12.31     10.07 o
  -7   5   3      362.93      349.58     16.35 o
  -6   5   3       31.24       24.98      6.68 o
  -5   5   3      121.15      163.73      6.31 o
  -4   5   3      179.68      243.74     10.00 o
  -3   5   3      206.79      226.16      7.82 o
  -2   5   3     2586.21     2609.75     33.06 o
  -1   5   3     3741.71     3744.45     34.60 o
   0   5   3      611.87      673.31     13.23 o
   1   5   3       74.48       72.33      5.40 o
   2   5   3       20.58       47.69      4.00 o
   3   5   3      408.38      411.68     11.33 o
   4   5   3      316.97      306.62     16.72 o
   5   5   3       85.52       63.73      8.91 o
   6   5   3       18.58        2.48      6.95 o
   7   5   3        6.87       30.14     15.63 o
   8   5   3      255.61      222.76     22.04 o
   9   5   3       60.14      107.13     35.39 o
 -11   6   3        9.95      -17.99     27.94 o
 -10   6   3       73.39      102.30     36.89 o
  -9   6   3       13.19       54.37     28.47 o
  -8   6   3       48.51       62.60     10.92 o
  -7   6   3       88.45       99.40     11.92 o
  -6   6   3       18.53       33.45      7.01 o
  -5   6   3       30.95       67.57      5.13 o
  -4   6   3     2535.21     2735.63     35.47 o
  -3   6   3     1618.55     1746.53     25.86 o
  -2   6   3        9.49        8.65      3.27 o
  -1   6   3       64.36       50.33      3.84 o
   0   6   3      531.01      567.73     12.01 o
   1   6   3      228.68      299.87     11.07 o
   2   6   3     2017.57     1927.18     24.45 o
   3   6   3        0.89       11.24      4.06 o
   4   6   3      149.20      142.24     11.76 o
   5   6   3        0.54        3.76      5.62 o
   6   6   3      175.99      163.08     16.67 o
   7   6   3       18.12       23.58     11.34 o
   8   6   3      382.99      414.27     31.03 o
   9   6   3       15.10       39.49     30.53 o
 -11   7   3      147.12      154.95     43.21 o
 -10   7   3       60.67       73.88     33.94 o
  -9   7   3      104.03      125.79     33.11 o
  -8   7   3      438.34      450.43     22.55 o
  -7   7   3        0.31       -6.60     10.23 o
  -6   7   3       90.82       89.29      6.11 o
  -5   7   3       55.27       69.18      8.52 o
  -4   7   3       38.55       23.60      4.97 o
  -3   7   3        1.51       44.16      9.10 o
  -2   7   3      437.60      385.11     19.33 o
  -1   7   3     1126.19     1101.92     21.52 o
   0   7   3      182.03      177.14      7.67 o
   1   7   3      459.83      484.94     12.03 o
   2   7   3        5.52        2.05      3.23 o
   3   7   3      483.23      422.15     15.21 o
   4   7   3      102.95       94.23     10.43 o
   5   7   3       42.71       34.36      8.44 o
   6   7   3     1132.92     1089.46     47.70 o
   7   7   3      243.89      249.02     38.03 o
   8   7   3        0.00       -8.97     19.69 o
 -10   8   3       83.73       71.58     32.35 o
  -9   8   3      162.30      128.03     26.49 o
  -8   8   3      247.26      293.62     24.28 o
  -7   8   3       34.80       31.95     10.13 o
  -6   8   3      121.48      109.73      9.32 o
  -5   8   3        5.12       10.59      4.09 o
  -4   8   3       20.55       41.75      7.75 o
  -3   8   3      464.57      505.17     14.03 o
  -2   8   3       59.21      164.91      7.14 o
  -1   8   3      747.51      726.11     13.35 o
   0   8   3        4.78        0.44      3.17 o
   1   8   3     1397.71     1447.76     23.83 o
   2   8   3      555.59      563.37     14.62 o
   3   8   3       86.23      146.36     10.83 o
   4   8   3      187.82      178.84     14.16 o
   5   8   3        1.53       -2.34      6.49 o
   6   8   3        0.89        5.78      9.82 o
   7   8   3       80.57       71.24     18.40 o
   8   8   3        6.25       -7.86     22.81 o
  -9   9   3       16.80       -4.34     13.04 o
  -8   9   3      244.39      247.23     24.50 o
  -7   9   3      305.06      298.54     12.95 o
  -6   9   3     1351.77     1274.15     31.05 o
  -5   9   3        3.58       18.04      6.34 o
  -4   9   3      434.13      372.02     14.42 o
  -3   9   3      266.08      271.30     16.79 o
  -2   9   3        9.38       13.57      3.63 o
  -1   9   3     2189.46     2180.98     27.81 o
   0   9   3      234.26      253.43     10.16 o
   1   9   3      155.19      159.68      8.74 o
   2   9   3       57.73       68.08      7.29 o
   3   9   3        3.24        7.79      5.77 o
   4   9   3        7.84       13.28      7.19 o
   5   9   3      163.99      130.05     21.03 o
   6   9   3      620.47      577.99     65.39 o
   7   9   3       76.47       45.61     28.29 o
   8   9   3       74.64       60.64     32.97 o
  -9  10   3        0.20       -6.37     15.10 o
  -8  10   3        2.68       -4.98      8.85 o
  -7  10   3       28.19        9.11     11.76 o
  -6  10   3      167.84      142.64     12.30 o
  -5  10   3       27.06       33.75      7.81 o
  -4  10   3        6.31        7.44      6.63 o
  -3  10   3      192.79      166.73     12.60 o
  -2  10   3       37.05       65.16      6.11 o
  -1  10   3        1.03       14.42      3.95 o
   0  10   3       26.40       20.07      5.07 o
   1  10   3        2.58       11.51      4.87 o
   2  10   3      592.92      658.19     17.73 o
   3  10   3      750.24      662.67     17.81 o
   4  10   3      365.61      404.98     18.58 o
   5  10   3        9.97        4.63      7.86 o
   6  10   3       20.67       22.23     14.18 o
   7  10   3       53.37       51.76     29.56 o
 -10  11   3       47.67       53.73     26.19 o
  -9  11   3       21.18       19.85     27.43 o
  -8  11   3       11.24       13.82     10.71 o
  -7  11   3       52.26       60.42      9.47 o
  -6  11   3        9.20        1.78      6.19 o
  -5  11   3      102.65       89.99     11.34 o
  -4  11   3       56.28       52.21      9.43 o
  -3  11   3     1141.82     1139.66     26.31 o
  -2  11   3       80.59       60.56      7.70 o
  -1  11   3      179.25      169.43      9.65 o
   0  11   3       61.70       43.40      6.45 o
   1  11   3      124.05      201.02     10.62 o
   2  11   3     2917.79     2806.82     42.56 o
   3  11   3       32.41       14.91      5.08 o
   4  11   3       30.58       36.45     11.79 o
   5  11   3       61.54       42.16     15.75 o
   6  11   3        1.29        8.25     23.01 o
   7  11   3      206.60      240.63     50.75 o
 -10  12   3       13.95       54.36     27.89 o
  -9  12   3        0.01       10.74     12.73 o
  -8  12   3       59.09       71.39     10.82 o
  -7  12   3      474.82      436.35     24.00 o
  -6  12   3       15.83       22.83     10.80 o
  -5  12   3      182.58      148.99     13.92 o
  -4  12   3      209.65      181.04     14.59 o
  -3  12   3      212.31      165.05     12.28 o
  -2  12   3     1203.45     1162.18     23.46 o
  -1  12   3     1162.57     1140.11     24.22 o
   0  12   3      370.49      370.57     14.05 o
   1  12   3        0.00        2.11      5.44 o
   2  12   3      702.04      693.11     24.52 o
   3  12   3       63.86       61.68     10.12 o
   4  12   3       26.15       24.15     10.40 o
   5  12   3       13.82        4.84     20.18 o
   6  12   3       81.66       81.23     37.71 o
 -10  13   3        0.00       -2.25     18.76 o
  -9  13   3       50.50       47.24     18.50 o
  -8  13   3      293.88      344.93     24.12 o
  -7  13   3        6.98        7.50      8.37 o
  -6  13   3      221.15      229.95     20.20 o
  -5  13   3       42.81       59.29     10.14 o
  -4  13   3       13.28       12.38      7.03 o
  -3  13   3       12.73       47.04      9.87 o
  -2  13   3       32.33      191.64     17.71 o
  -1  13   3      124.68      131.42     10.26 o
   0  13   3        0.28       -0.92      5.39 o
   1  13   3       10.40       16.49      6.85 o
   2  13   3      134.87      110.49     10.40 o
   3  13   3      167.52      131.77     19.03 o
   4  13   3        0.57        4.60      9.87 o
   5  13   3        0.38       -4.77     21.12 o
   6  13   3       64.12       83.79     35.79 o
  -9  14   3        0.58      -13.79     18.36 o
  -8  14   3      351.19      362.64     23.99 o
  -7  14   3      185.68      186.37     19.42 o
  -6  14   3        5.41       11.93      7.92 o
  -5  14   3        6.31       13.91      7.99 o
  -4  14   3      738.82      696.94     27.16 o
  -3  14   3        4.87       -1.18      5.93 o
  -2  14   3       48.65       88.04      8.41 o
  -1  14   3      136.57      138.30     10.80 o
   0  14   3        0.51        6.92      6.48 o
   1  14   3       92.68       66.04     10.14 o
   2  14   3       37.14       71.40      9.56 o
   3  14   3      141.95      119.95     15.81 o
   4  14   3        1.14        2.49     12.65 o
   5  14   3      160.20      129.59     39.34 o
  -9  15   3        0.01       -0.36     19.49 o
  -8  15   3      155.75      208.41     30.51 o
  -7  15   3      124.56      131.06     21.24 o
  -6  15   3       15.82       25.35     13.51 o
  -5  15   3        3.44        6.03     10.73 o
  -4  15   3       90.23       55.99     12.51 o
  -3  15   3        0.01       15.72      6.85 o
  -2  15   3        7.55       10.63      5.72 o
  -1  15   3       43.38       50.05      8.48 o
   0  15   3       66.40       58.85      9.67 o
   1  15   3      247.69      232.54     15.16 o
   2  15   3        1.16        0.22      7.46 o
   3  15   3       16.43        1.12     11.11 o
   4  15   3      185.52      196.02     28.97 o
  -8  16   3       62.81       74.24     27.49 o
  -7  16   3        1.42      -15.14     15.14 o
  -6  16   3       52.40       36.47     10.31 o
  -5  16   3      179.28      186.94     31.32 o
  -4  16   3        2.57       17.80      8.81 o
  -3  16   3      389.92      347.50     21.91 o
  -2  16   3      317.51      318.61     14.81 o
  -1  16   3      271.82      247.74     15.37 o
   0  16   3        1.45       10.89      7.48 o
   1  16   3        0.26        9.92      7.74 o
   2  16   3        0.54       -7.28      7.28 o
   3  16   3        8.64        0.04     17.17 o
  -8  17   3        2.84       41.10     24.46 o
  -7  17   3      214.69      203.93     41.02 o
  -6  17   3        7.84       12.85     14.45 o
  -5  17   3       53.36       61.91     12.75 o
  -4  17   3       73.64       80.97     15.18 o
  -3  17   3      127.52       92.08     13.59 o
  -2  17   3        9.18       20.89      7.02 o
  -1  17   3        0.35       13.74      7.24 o
   0  17   3       51.38       48.81      9.92 o
   1  17   3        4.83       11.06      9.57 o
   2  17   3        6.17       16.69     10.95 o
   3  17   3        2.82       24.30     17.54 o
  -7  18   3      126.59       96.02     29.24 o
  -6  18   3        0.57       38.46     21.26 o
  -5  18   3       78.75      117.10     32.50 o
  -4  18   3      170.81      155.65     35.06 o
  -3  18   3        0.00        3.56     10.77 o
  -2  18   3        8.53       20.36     14.34 o
  -1  18   3       63.69       58.49     13.84 o
   0  18   3       63.69       82.24     12.73 o
   1  18   3        6.58       12.72      9.68 o
  -6  19   3       60.11       68.46     24.97 o
  -5  19   3       95.14       96.68     30.28 o
  -4  19   3        0.03       14.41     14.34 o
  -3  19   3       70.95       64.49     21.92 o
  -2  19   3       41.60       50.55     16.89 o
  -1  19   3       17.26       19.67     10.91 o
   0  19   3        0.11       12.69     10.89 o
  -4  20   3       95.24       74.89     29.08 o
  -3  20   3       74.41       84.28     20.36 o
   0 -20   4       20.31       49.79     14.80 o
   1 -20   4        6.28       35.31     14.56 o
   2 -20   4        9.88        5.34     13.21 o
   3 -20   4        9.48        7.79     14.47 o
   4 -20   4        1.37       37.81     23.34 o
   5 -20   4       52.80       40.89     24.45 o
   6 -20   4        1.25       12.26     17.26 o
  -1 -19   4      157.47      189.92     27.68 o
   0 -19   4       65.64       62.40     15.31 o
   1 -19   4        3.93        1.11      9.41 o
   2 -19   4        8.04       14.81     20.11 o
   3 -19   4      109.32       96.12     23.90 o
   4 -19   4        1.90       -5.90     11.96 o
   5 -19   4        4.68       21.84     18.11 o
   6 -19   4        4.37        7.88     17.81 o
   7 -19   4       35.33       31.82     23.70 o
  -2 -18   4       43.02       48.41     14.55 o
  -1 -18   4        2.88       -0.85      9.77 o
   0 -18   4       72.22       62.88     11.53 o
   1 -18   4        1.16       11.98      8.22 o
   2 -18   4        6.14       13.28      9.00 o
   3 -18   4       27.51       19.73      9.19 o
   4 -18   4       15.80       11.84      9.05 o
   5 -18   4        5.00       -0.02     10.75 o
   6 -18   4       11.90       -9.98     16.90 o
   7 -18   4      105.79      142.17     35.70 o
   8 -18   4        9.81       40.00     21.11 o
  -3 -17   4       16.87       -1.49     16.50 o
  -2 -17   4        0.13       16.66     12.36 o
  -1 -17   4      111.88      128.31     16.16 o
   0 -17   4        0.77        6.32      9.38 o
   1 -17   4      506.72      518.62     22.28 o
   2 -17   4       40.85       35.28     11.71 o
   3 -17   4       32.03       26.71     11.26 o
   4 -17   4       31.65       30.22     14.89 o
   5 -17   4       28.86       34.88     11.61 o
   6 -17   4        6.57       22.66      8.31 o
   7 -17   4      321.58      446.94     60.94 o
   8 -17   4       17.01       64.84     25.65 o
  -4 -16   4       44.21       34.38     18.88 o
  -3 -16   4       29.14       39.71     18.26 o
  -2 -16   4      135.09      176.60     23.41 o
  -1 -16   4       58.02      101.30     12.80 o
   0 -16   4        0.78      -12.28     14.64 o
   1 -16   4      135.45      155.68     12.66 o
   2 -16   4       38.52       45.68      7.68 o
   3 -16   4        3.73       16.30      8.82 o
   4 -16   4      271.76      295.23     24.59 o
   5 -16   4        1.70        3.88      7.39 o
   6 -16   4        9.31       -0.80      7.64 o
   7 -16   4       14.94       11.13      8.70 o
   8 -16   4        7.53        9.16     19.13 o
   9 -16   4        0.20        2.48     18.53 o
  -5 -15   4       11.64       -6.98     22.19 o
  -4 -15   4        1.36      -10.58     12.27 o
  -3 -15   4      212.53      170.95     20.55 o
  -2 -15   4       20.89       23.30      8.98 o
  -1 -15   4      321.34      316.53     26.13 o
   0 -15   4        9.67        9.54      6.77 o
   1 -15   4        0.04        7.68      7.11 o
   2 -15   4       25.71       36.97      7.17 o
   3 -15   4       23.19       27.31      9.39 o
   4 -15   4      360.65      302.05     23.69 o
   5 -15   4      486.43      496.57     28.88 o
   6 -15   4       12.50       11.95      8.50 o
   7 -15   4        6.38       20.95      8.82 o
   8 -15   4        6.07       11.90      8.22 o
   9 -15   4        7.65      -12.15     18.29 o
  -6 -14   4       88.37       57.01     31.99 o
  -5 -14   4        0.03       13.80     16.00 o
  -4 -14   4      103.47      103.16     17.53 o
  -3 -14   4        8.27        6.47      9.72 o
  -2 -14   4      150.07      161.66     12.62 o
  -1 -14   4      103.47      102.23     12.35 o
   0 -14   4      551.34      622.06     21.84 o
   1 -14   4      485.89      482.94     16.74 o
   2 -14   4        5.19       -2.57      5.40 o
   3 -14   4      297.47      283.03     21.51 o
   4 -14   4       15.49       27.44      9.80 o
   5 -14   4      284.55      278.69     37.76 o
   6 -14   4      186.98      178.29     18.21 o
   7 -14   4        7.62       14.55     12.17 o
   8 -14   4        1.98       19.54     16.90 o
   9 -14   4       61.80       69.17     29.23 o
  10 -14   4       34.70        7.30     19.23 o
  -6 -13   4       11.38       19.77     25.11 o
  -5 -13   4       26.10       46.25     18.11 o
  -4 -13   4       19.37       24.70     11.94 o
  -3 -13   4        3.98        1.18      8.55 o
  -2 -13   4       43.91       27.15      9.58 o
  -1 -13   4        4.69       37.88      6.85 o
   0 -13   4       17.28       11.77      4.98 o
   1 -13   4      200.80      194.44     11.23 o
   2 -13   4       72.03       91.21      9.48 o
   3 -13   4       28.49       33.05      9.57 o
   4 -13   4      497.08      467.90     25.45 o
   5 -13   4     1164.06     1166.91     39.51 o
   6 -13   4      287.05      242.99     17.58 o
   7 -13   4       57.68       55.08      9.87 o
   8 -13   4       46.84       32.32     11.98 o
   9 -13   4       29.75       32.76     14.07 o
  10 -13   4       15.89       55.65     22.27 o
  -7 -12   4        2.29       20.94     25.10 o
  -6 -12   4       19.96       23.99     23.54 o
  -5 -12   4       56.67       21.84     13.84 o
  -4 -12   4      723.44      699.85     31.78 o
  -3 -12   4      104.49      104.57      9.30 o
  -2 -12   4        1.02        1.15      4.49 o
  -1 -12   4      171.84      174.27      9.85 o
   0 -12   4        6.49        4.22      4.32 o
   1 -12   4       16.75       17.10      5.05 o
   2 -12   4      404.05      382.49     13.38 o
   3 -12   4      336.24      307.02     31.56 o
   4 -12   4      550.15      467.25     23.66 o
   5 -12   4     1484.90     1356.19     36.36 o
   6 -12   4      862.67      821.94     29.77 o
   7 -12   4       52.02       32.35      7.73 o
   8 -12   4        4.06        2.15      9.38 o
   9 -12   4       62.22       78.70     17.73 o
  10 -12   4       43.67       13.96     16.31 o
  -7 -11   4       76.78       89.80     34.90 o
  -6 -11   4       44.89       46.85     16.75 o
  -5 -11   4       42.07       34.93     15.42 o
  -4 -11   4      227.19      240.76     21.47 o
  -3 -11   4      314.64      313.84     13.30 o
  -2 -11   4      259.75      276.02     12.08 o
  -1 -11   4      172.25      166.92     12.38 o
   0 -11   4       10.42        6.80      4.26 o
   1 -11   4      514.24      542.37     18.05 o
   2 -11   4     1220.88     1159.59     25.15 o
   3 -11   4       32.31       46.45      7.26 o
   4 -11   4     1284.06     1250.45     32.90 o
   5 -11   4      243.64      262.64     16.39 o
   6 -11   4      753.15      723.39     24.61 o
   7 -11   4      132.63      130.44     17.77 o
   8 -11   4       13.85       16.41     14.90 o
   9 -11   4      173.58      198.10     23.38 o
  10 -11   4       70.81       73.94     17.89 o
  -8 -10   4       99.02      208.99     50.29 o
  -7 -10   4       72.44       76.12     32.85 o
  -6 -10   4      123.04      144.71     23.43 o
  -5 -10   4      102.75      107.17     19.90 o
  -4 -10   4      472.63      446.88     24.64 o
  -3 -10   4       30.26       27.86      6.06 o
  -2 -10   4      279.49      307.36     12.07 o
  -1 -10   4      325.37      390.22     12.84 o
   0 -10   4       49.98       57.36      5.73 o
   1 -10   4       10.69       53.04      5.95 o
   2 -10   4     3272.55     3298.83     44.56 o
   3 -10   4      906.34      920.87     24.70 o
   4 -10   4        3.35       15.95      4.81 o
   5 -10   4      444.88      429.25     15.91 o
   6 -10   4      352.17      334.63     17.30 o
   7 -10   4      878.75      874.48     36.24 o
   8 -10   4       57.93       52.90     13.45 o
   9 -10   4        1.16       18.63     11.22 o
  10 -10   4       33.34       23.40     14.01 o
  -8  -9   4      254.28      186.73     46.11 o
  -7  -9   4       40.91       27.41     15.16 o
  -6  -9   4        0.81       -2.40      8.96 o
  -5  -9   4      141.21      147.30     21.37 o
  -4  -9   4      498.85      507.35     20.51 o
  -3  -9   4       25.28       21.21      5.72 o
  -2  -9   4      602.49      640.80     14.69 o
  -1  -9   4      774.03      743.88     19.82 o
   0  -9   4      826.14      876.87     18.14 o
   1  -9   4     2160.56     2108.81     30.32 o
   2  -9   4    10610.34    10685.12    108.91 o
   3  -9   4      128.29      145.54      8.02 o
   4  -9   4        5.03       25.58      3.95 o
   5  -9   4      116.80      131.74      7.08 o
   6  -9   4       62.31       50.50      5.12 o
   7  -9   4       70.97       68.13     13.43 o
   8  -9   4       42.08       32.47     10.58 o
   9  -9   4        7.12        7.73      9.70 o
  10  -9   4       23.53       54.31     18.65 o
  -8  -8   4        9.77       13.63     22.51 o
  -7  -8   4      217.87      198.35     24.78 o
  -6  -8   4      300.45      260.70     26.39 o
  -5  -8   4      762.16      704.62     43.36 o
  -4  -8   4      201.46      235.40     18.00 o
  -3  -8   4      144.47      156.99      7.21 o
  -2  -8   4     3165.35     3168.71     37.96 o
  -1  -8   4     2078.22     1946.54     28.48 o
   0  -8   4     6788.43     6614.37     79.27 o
   1  -8   4     8554.07     8428.43     81.92 o
   2  -8   4     3617.87     3589.50     41.39 o
   3  -8   4      323.56      271.75      8.92 o
   4  -8   4       30.49       42.46      5.67 o
   5  -8   4      390.46      364.16     11.25 o
   6  -8   4      274.46      259.66     14.34 o
   7  -8   4       64.88       56.98      9.50 o
   8  -8   4     2786.28     2794.95     59.43 o
   9  -8   4       78.92       99.20     17.14 o
  10  -8   4       22.30       29.40     17.03 o
  -9  -7   4       18.22       -1.56     23.78 o
  -8  -7   4        5.28       -3.81     10.97 o
  -7  -7   4       90.31       82.41     17.72 o
  -6  -7   4      410.85      396.97     40.31 o
  -5  -7   4      255.65      280.32     44.31 o
  -4  -7   4      638.97      690.53     46.47 o
  -3  -7   4      561.59      607.66     14.87 o
  -2  -7   4     2429.31     2943.84     45.29 o
  -1  -7   4     3150.11     3529.02     42.32 o
   0  -7   4     1470.93     1629.80     26.34 o
   1  -7   4      930.66      999.83     15.31 o
   2  -7   4      909.02      919.65     15.38 o
   3  -7   4      561.86      547.81     10.41 o
   4  -7   4       37.58       26.67      4.06 o
   5  -7   4       17.71        2.97      2.63 o
   6  -7   4        0.17       18.96      8.01 o
   7  -7   4      561.62      578.48     23.43 o
   8  -7   4     1588.56     1569.95     47.35 o
   9  -7   4       21.13       13.72      9.53 o
  10  -7   4       14.73       16.23     22.38 o
  -9  -6   4       14.93      -16.77     21.49 o
  -8  -6   4       11.96       11.52     10.67 o
  -7  -6   4       39.76       28.35     11.46 o
  -6  -6   4      160.06      158.97     19.60 o
  -5  -6   4      867.77      896.40     38.06 o
  -4  -6   4      448.21      428.82     19.26 o
  -3  -6   4     1225.05     1202.29     19.30 o
  -2  -6   4     3620.31     3568.53     36.67 o
  -1  -6   4      165.26      225.32      7.27 o
   0  -6   4       37.10       43.48      9.17 o
   1  -6   4     1810.44     2067.25     23.13 o
   2  -6   4      821.52      854.52     12.61 o
   3  -6   4      577.84      527.05     10.21 o
   4  -6   4       24.64       38.00      3.85 o
   5  -6   4      334.56      329.05     14.99 o
   6  -6   4      470.73      474.20     15.82 o
   7  -6   4     3670.99     3693.27     53.92 o
   8  -6   4       85.26      171.88     12.85 o
   9  -6   4       53.18       52.05      9.95 o
  -9  -5   4       10.09        4.64      9.14 o
  -8  -5   4        0.59        0.66      8.96 o
  -7  -5   4        9.30        8.13      9.24 o
  -6  -5   4      826.33      786.98     39.27 o
  -5  -5   4      504.24      508.85     20.76 o
  -4  -5   4      492.53      501.11     13.85 o
  -3  -5   4       98.60      105.22      5.67 o
  -2  -5   4       13.21       75.43      5.92 o
  -1  -5   4     5954.83     5702.82     52.04 o
   0  -5   4      112.17      111.68      4.94 o
   1  -5   4    10265.11     9616.98     88.34 o
   2  -5   4     3922.59     4071.24     42.54 o
   3  -5   4     1335.37     1242.17     18.56 o
   4  -5   4      457.35      493.79     10.83 o
   5  -5   4      606.81      564.80     20.21 o
   6  -5   4      913.24      951.22     24.12 o
   7  -5   4      797.42      817.54     24.26 o
   8  -5   4      207.61      226.43     15.85 o
   9  -5   4      302.60      302.43     17.35 o
  10  -5   4      257.12      226.53     24.61 o
 -10  -4   4        0.29       -3.00     22.82 o
  -9  -4   4       20.86       -0.35     17.86 o
  -8  -4   4       95.68       62.66     13.16 o
  -7  -4   4       22.56       18.17      9.62 o
  -6  -4   4        9.10        0.05      7.63 o
  -5  -4   4        6.82        4.67      4.89 o
  -4  -4   4      318.24      313.06      9.63 o
  -3  -4   4      106.29      157.25      6.13 o
  -2  -4   4      373.14      400.99      7.03 o
  -1  -4   4     3019.62     3523.42     33.91 o
   0  -4   4   107648.32   106121.97   1183.82 o
   1  -4   4     7039.27     8700.46     90.19 o
   2  -4   4      878.27      820.12     13.37 o
   3  -4   4      235.38      303.47     12.18 o
   4  -4   4      980.36      970.11     26.09 o
   5  -4   4       46.39       73.26      8.40 o
   6  -4   4     1008.08     1085.22     29.31 o
   7  -4   4      564.23      586.14     23.20 o
   8  -4   4      478.23      494.05     24.05 o
   9  -4   4       11.79       24.13      7.24 o
  10  -4   4        9.75       22.70     13.13 o
  11  -4   4       13.60       26.38     26.77 o
 -10  -3   4        6.50       21.07     26.22 o
  -9  -3   4       23.34       51.37     25.25 o
  -8  -3   4       22.89       12.64     17.60 o
  -7  -3   4      493.77      494.24     38.46 o
  -6  -3   4        6.68        9.20      7.11 o
  -5  -3   4      105.43      120.47      8.72 o
  -4  -3   4       60.02       43.38      4.33 o
  -3  -3   4       10.04       33.43      4.67 o
  -2  -3   4     8920.32     8512.26     78.45 o
  -1  -3   4    27063.50    26809.89    246.24 o
   0  -3   4     9947.76     9920.55    158.69 o
   1  -3   4    83742.87    81798.36    774.30 o
   2  -3   4      767.26     1489.88     19.00 o
   3  -3   4       49.80       64.45      5.93 o
   4  -3   4      665.37      652.49     19.87 o
   5  -3   4       61.22       33.04      7.77 o
   6  -3   4      418.62      447.09     18.83 o
   7  -3   4      108.93      119.60     13.03 o
   8  -3   4      917.77      913.83     64.31 o
   9  -3   4       10.61       -3.69     11.53 o
  10  -3   4       41.12       35.21     14.47 o
  11  -3   4       33.78       39.05     16.77 o
 -10  -2   4        0.07        8.57     16.13 o
  -9  -2   4       27.68        4.65     18.97 o
  -8  -2   4      157.86      156.61     35.26 o
  -7  -2   4      251.62      229.98     16.60 o
  -6  -2   4       22.24       24.31      6.17 o
  -5  -2   4        4.62        5.41      3.50 o
  -4  -2   4        5.03       14.39      3.39 o
  -3  -2   4       34.71      115.01     11.37 o
  -2  -2   4     1367.76     1332.23     17.40 o
  -1  -2   4    85536.91    83624.14    780.59 o
   0  -2   4      328.52      262.75      6.65 o
   1  -2   4     7729.48     7193.28     62.07 o
   2  -2   4        9.17      190.46     17.62 o
   3  -2   4      296.17      349.25      7.88 o
   4  -2   4      986.63     1015.45     23.76 o
   5  -2   4        2.42       -3.89      4.54 o
   6  -2   4      466.55      437.70     22.01 o
   7  -2   4       24.27       11.64      8.79 o
   8  -2   4       35.82       19.78      8.16 o
   9  -2   4       17.19       19.47     13.71 o
  10  -2   4       55.26       65.90     20.50 o
 -10  -1   4       75.33       42.06     21.65 o
  -9  -1   4      130.41      147.27     35.90 o
  -8  -1   4       90.52       73.72     25.73 o
  -7  -1   4      175.88      205.20      9.93 o
  -6  -1   4      745.60      705.86     17.71 o
  -5  -1   4      283.43      278.49      8.50 o
  -4  -1   4      789.95      891.95     18.88 o
  -3  -1   4     1171.29     1172.72     13.82 o
  -2  -1   4     9474.27     9156.34     90.18 o
  -1  -1   4     5134.67     5185.81     52.32 o
   0  -1   4     1523.16     1698.62     16.73 o
   1  -1   4     2187.48     2396.37     25.09 o
   2  -1   4      616.48      517.97      9.72 o
   3  -1   4        6.25       11.33      4.16 o
   4  -1   4      820.29      886.44     17.86 o
   5  -1   4      741.73      744.37     25.35 o
   6  -1   4      365.87      313.34     23.88 o
   7  -1   4      690.04      678.40     54.84 o
   8  -1   4       10.27       -7.22      8.30 o
   9  -1   4        0.03        4.98     12.05 o
  10  -1   4       80.15       96.01     24.16 o
 -10   0   4        7.16        1.69     14.98 o
  -9   0   4      208.34      223.29     30.65 o
  -8   0   4      439.06      412.48     48.45 o
  -7   0   4      178.39      219.93     34.37 o
  -6   0   4     1418.27     1391.27     22.22 o
  -5   0   4        5.63       18.39      3.16 o
  -4   0   4      391.27      411.76      9.18 o
  -3   0   4       23.82       19.63      2.38 o
  -2   0   4     3162.86     2886.19     27.27 o
  -1   0   4     5450.06     5080.19     43.86 o
   0   0   4        6.64        6.27      1.34 o
   1   0   4     1332.54     1117.33     13.76 o
   2   0   4      217.95      160.58      5.30 o
   3   0   4      345.24      341.11      9.24 o
   4   0   4      409.89      339.59      9.66 o
   5   0   4       18.09        4.62      2.56 o
   6   0   4       50.82       66.65     17.55 o
   7   0   4      384.21      376.92     22.89 o
   8   0   4       55.55       63.34     16.83 o
   9   0   4      142.87      103.54     32.63 o
  10   0   4        3.91       14.51     14.49 o
 -10   1   4       28.12       41.04     19.94 o
  -9   1   4      135.74      115.63     23.24 o
  -8   1   4     1005.61     1087.30     51.22 o
  -7   1   4     1995.82     2035.63     67.58 o
  -6   1   4      180.94      199.81     10.84 o
  -5   1   4     1472.64     1243.55     17.80 o
  -4   1   4     1327.99     1347.60     19.53 o
  -3   1   4      788.20      844.49     10.91 o
  -2   1   4        2.34       26.65      2.75 o
  -1   1   4      143.68      184.66      4.47 o
   0   1   4     2801.79     2821.74     21.53 o
   1   1   4    18113.74    17831.07    168.44 o
   2   1   4      974.57      920.03     14.69 o
   3   1   4      116.59      187.13      6.81 o
   4   1   4      833.25      872.22     19.52 o
   5   1   4      667.76      708.75     16.59 o
   6   1   4      416.51      359.67     20.12 o
   7   1   4       20.01       31.23     12.44 o
   8   1   4      121.20       94.67     28.50 o
   9   1   4        4.58       -6.95     17.17 o
  10   1   4        6.04       19.98     26.13 o
 -11   2   4      199.75      183.98     32.57 o
 -10   2   4      195.56      194.18     31.52 o
  -9   2   4      191.50      127.24     24.04 o
  -8   2   4     1034.93      946.50     46.64 o
  -7   2   4     1197.26     1162.97     30.61 o
  -6   2   4     3081.71     2923.63     45.34 o
  -5   2   4       19.78       26.54      2.97 o
  -4   2   4     1199.19     1291.66     17.85 o
  -3   2   4       86.17       71.30      3.51 o
  -2   2   4        0.61       10.60      2.32 o
  -1   2   4    20088.12    19747.80    143.03 o
   0   2   4      714.69      757.48     10.57 o
   1   2   4      638.77      595.43     11.41 o
   2   2   4      133.33      150.58      9.83 o
   3   2   4      920.95      868.06     15.97 o
   4   2   4     1856.95     2023.07     35.85 o
   5   2   4     1170.52     1200.32     31.93 o
   6   2   4      163.37      147.82     13.41 o
   7   2   4      656.44      604.38     37.35 o
   8   2   4       63.39      114.97     31.98 o
   9   2   4       28.57       28.28     23.05 o
  10   2   4        5.69        7.93     23.47 o
 -11   3   4       34.06       77.13     36.56 o
 -10   3   4       12.95       16.50     27.81 o
  -9   3   4       71.72       55.51     34.10 o
  -8   3   4      166.27      161.79     18.36 o
  -7   3   4       73.48       90.99      9.51 o
  -6   3   4      180.29      215.48     11.79 o
  -5   3   4       29.25       50.02      4.60 o
  -4   3   4      610.13      703.67     13.15 o
  -3   3   4      367.05      401.54      8.54 o
  -2   3   4      220.91      267.13      6.94 o
  -1   3   4      738.77      721.33      9.75 o
   0   3   4     5262.30     5427.95     52.03 o
   1   3   4      202.96      296.74      7.28 o
   2   3   4        9.95       54.54      5.35 o
   3   3   4       27.83       33.96      4.63 o
   4   3   4        0.16        6.86      3.33 o
   5   3   4      765.79      730.86     23.04 o
   6   3   4      194.50      170.48     15.17 o
   7   3   4        3.92        4.16      6.80 o
   8   3   4       31.92       20.78      8.72 o
   9   3   4      263.27      346.51     55.08 o
  10   3   4       57.12       64.05     35.09 o
 -11   4   4       18.27      -20.70     28.45 o
 -10   4   4       24.68       17.31     27.74 o
  -9   4   4        3.17      -14.93     19.01 o
  -8   4   4       27.65       47.58     24.41 o
  -7   4   4       11.34        4.05      5.76 o
  -6   4   4      478.90      431.39     15.10 o
  -5   4   4      879.34      876.62     15.36 o
  -4   4   4      408.13      396.77      9.79 o
  -3   4   4     1009.46      931.58     15.87 o
  -2   4   4      697.18      625.43     14.70 o
  -1   4   4     1514.76     1566.54     17.30 o
   0   4   4     6074.34     6091.70     58.97 o
   1   4   4       39.51       63.14      4.13 o
   2   4   4     1020.93      956.61     13.76 o
   3   4   4       38.51      104.46      8.17 o
   4   4   4      198.73      229.96     11.21 o
   5   4   4       13.79        4.35      8.97 o
   6   4   4        0.76       11.27      6.54 o
   7   4   4       33.49        8.91     10.46 o
   8   4   4       10.49       17.60     17.05 o
   9   4   4       61.63       51.39     31.08 o
 -11   5   4        3.42        6.28     28.51 o
 -10   5   4      116.53      118.24     37.96 o
  -9   5   4      391.95      420.75     50.80 o
  -8   5   4       66.15       96.16     14.66 o
  -7   5   4       48.69       57.91     15.79 o
  -6   5   4      128.67      166.19     19.63 o
  -5   5   4       12.91       16.20      4.29 o
  -4   5   4      702.21      825.67     16.17 o
  -3   5   4       18.47       63.64      8.83 o
  -2   5   4      456.73      530.69     12.19 o
  -1   5   4      527.44      502.72      8.99 o
   0   5   4    11658.59    11830.29    108.62 o
   1   5   4      415.66      501.07     10.36 o
   2   5   4      265.85      259.62      7.75 o
   3   5   4      661.93      655.78     21.41 o
   4   5   4      190.33      248.00     14.06 o
   5   5   4       12.09        5.72      5.40 o
   6   5   4       18.25       14.09      8.19 o
   7   5   4       52.46       61.94     14.63 o
   8   5   4        6.32       22.97     24.04 o
   9   5   4       23.53       33.36     25.76 o
 -11   6   4       33.48       23.96     33.55 o
 -10   6   4       34.99       60.72     31.35 o
  -9   6   4       19.68       20.84     24.77 o
  -8   6   4        1.23        1.97      8.65 o
  -7   6   4      853.50      816.86     37.04 o
  -6   6   4      527.77      496.36     12.51 o
  -5   6   4       27.93       60.39      5.36 o
  -4   6   4     3434.18     3660.84     44.83 o
  -3   6   4      189.00      248.13      9.02 o
  -2   6   4      271.03      335.90     13.92 o
  -1   6   4      355.40      377.43      8.27 o
   0   6   4      944.96      911.57     15.94 o
   1   6   4      206.31      224.22      8.29 o
   2   6   4       83.92      106.87      6.01 o
   3   6   4       46.69       56.43      7.10 o
   4   6   4       78.93       89.92     10.39 o
   5   6   4      181.83      174.18     22.57 o
   6   6   4      182.80      182.60     33.09 o
   7   6   4       20.40       27.93     13.32 o
   8   6   4      253.50      263.85     26.00 o
   9   6   4      401.80      497.72     69.41 o
 -11   7   4      103.44       72.80     37.01 o
 -10   7   4       70.72       75.24     32.62 o
  -9   7   4       81.74       58.72     28.96 o
  -8   7   4       31.65       37.01     11.08 o
  -7   7   4      225.09      250.13     26.48 o
  -6   7   4      661.38      573.37     15.09 o
  -5   7   4      716.99      809.48     19.19 o
  -4   7   4      161.77      140.69      7.86 o
  -3   7   4      898.37      874.05     17.99 o
  -2   7   4      690.46      663.18     12.06 o
  -1   7   4      564.01      576.17     11.39 o
   0   7   4     1229.02     1277.13     20.47 o
   1   7   4       91.60      112.64      6.88 o
   2   7   4        1.13        0.45      3.11 o
   3   7   4     1250.71     1258.64     30.33 o
   4   7   4        7.66        7.58      6.58 o
   5   7   4       62.00       49.48     13.55 o
   6   7   4       52.51       54.43     13.38 o
   7   7   4        1.36       11.69     12.18 o
   8   7   4       32.16       46.26     28.31 o
 -10   8   4       11.13      -11.42     23.27 o
  -9   8   4       81.09       54.67     17.50 o
  -8   8   4      588.47      574.59     28.35 o
  -7   8   4       62.91       56.38      8.81 o
  -6   8   4        1.39        7.18      4.77 o
  -5   8   4      806.13      839.24     18.44 o
  -4   8   4      471.01      490.98     18.95 o
  -3   8   4       39.85       83.83      7.14 o
  -2   8   4       77.34       76.24      6.58 o
  -1   8   4      232.30      245.21      8.88 o
   0   8   4      666.90      689.37     15.22 o
   1   8   4       22.01       26.94      4.94 o
   2   8   4       67.13       87.69      7.04 o
   3   8   4      343.02      317.76     16.91 o
   4   8   4      358.30      317.95     17.93 o
   5   8   4      151.65      146.63     30.38 o
   6   8   4        4.34       -5.30      9.47 o
   7   8   4       64.24       71.87     19.29 o
   8   8   4      148.65      171.35     48.18 o
 -10   9   4        0.86      -22.55     22.55 o
  -9   9   4        7.92       22.56     36.36 o
  -8   9   4      331.94      360.07     24.56 o
  -7   9   4     1194.75     1123.53     23.41 o
  -6   9   4      123.06      106.63     10.90 o
  -5   9   4       39.73       29.09      7.45 o
  -4   9   4      203.62      251.72     18.83 o
  -3   9   4      272.42      257.41     19.50 o
  -2   9   4        4.31        2.16      3.24 o
  -1   9   4       72.03       54.96      6.35 o
   0   9   4      967.35      979.07     28.99 o
   1   9   4      201.08      200.11     11.93 o
   2   9   4       55.14       92.77      8.21 o
   3   9   4      404.45      406.44     19.40 o
   4   9   4        0.87        8.06      7.08 o
   5   9   4        8.88       15.99     10.02 o
   6   9   4       40.35       55.72     24.53 o
   7   9   4       84.79       56.15     29.71 o
   8   9   4       40.58       17.16     27.26 o
  -9  10   4       37.78       15.44     14.36 o
  -8  10   4       12.66       10.22     10.18 o
  -7  10   4       76.30       78.00     10.01 o
  -6  10   4       20.75       14.45      6.54 o
  -5  10   4       37.09       37.60      8.11 o
  -4  10   4      132.05      133.06     12.38 o
  -3  10   4     1146.97     1142.33     28.94 o
  -2  10   4       91.62      109.82     10.23 o
  -1  10   4      241.82      223.31      8.94 o
   0  10   4       26.84       23.57      5.25 o
   1  10   4     1161.16     1212.90     25.98 o
   2  10   4        6.14      124.57      9.29 o
   3  10   4      172.23      155.68      9.76 o
   4  10   4      685.52      677.73     23.09 o
   5  10   4       28.85       24.45     11.29 o
   6  10   4       52.76       38.62     16.99 o
   7  10   4       55.87       42.88     30.31 o
  -9  11   4       41.63       25.56     22.73 o
  -8  11   4      157.28      128.71     17.90 o
  -7  11   4      130.00      104.56     11.69 o
  -6  11   4       12.04        1.74      6.15 o
  -5  11   4     1083.55      994.83     29.24 o
  -4  11   4       49.15       39.35     10.18 o
  -3  11   4       29.39       39.00      7.29 o
  -2  11   4      528.04      481.36     14.67 o
  -1  11   4      782.16      777.35     18.16 o
   0  11   4      152.79      134.51      9.15 o
   1  11   4        9.71        8.47      5.57 o
   2  11   4     1199.42     1131.02     28.11 o
   3  11   4      363.57      346.53     20.05 o
   4  11   4        1.31       -1.02      8.33 o
   5  11   4       68.38       26.09     14.77 o
   6  11   4        4.23       -8.12     18.00 o
   7  11   4       29.83       52.04     32.62 o
 -10  12   4        4.02        0.21     19.39 o
  -9  12   4        1.44       10.26     13.41 o
  -8  12   4       91.89       75.50     11.18 o
  -7  12   4       35.63       46.16      9.98 o
  -6  12   4      111.63       87.67     11.73 o
  -5  12   4        4.60       20.20      9.81 o
  -4  12   4      393.90      376.40     19.77 o
  -3  12   4      335.07      356.05     27.59 o
  -2  12   4     1937.18     1764.32     30.38 o
  -1  12   4      113.96       96.56      9.17 o
   0  12   4     2638.13     2655.50     39.19 o
   1  12   4      285.46      268.06     13.44 o
   2  12   4       44.67       36.21     10.50 o
   3  12   4       59.77       61.80     10.27 o
   4  12   4      207.36      207.33     18.35 o
   5  12   4       12.56       14.88     13.69 o
   6  12   4       60.15       86.94     35.27 o
 -10  13   4       41.38       71.31     28.30 o
  -9  13   4        0.49       21.97     15.78 o
  -8  13   4        5.25       10.16      8.05 o
  -7  13   4        2.78        7.01      8.45 o
  -6  13   4       16.93       24.12     11.54 o
  -5  13   4       97.58       91.67     20.41 o
  -4  13   4       40.24       14.68     11.54 o
  -3  13   4        1.67       15.91      7.37 o
  -2  13   4      599.38      588.87     17.09 o
  -1  13   4       49.14       58.04      7.82 o
   0  13   4      776.35      791.99     21.39 o
   1  13   4     1402.61     1343.45     28.89 o
   2  13   4      447.19      427.50     16.90 o
   3  13   4      222.53      231.10     30.28 o
   4  13   4      283.43      240.74     20.21 o
   5  13   4      367.02      333.54     55.80 o
  -9  14   4       77.60      127.03     35.65 o
  -8  14   4       32.02       61.99     12.84 o
  -7  14   4       31.02       31.01     10.52 o
  -6  14   4       26.75       18.53      9.28 o
  -5  14   4       69.51       67.88     10.98 o
  -4  14   4      849.47      893.52     40.82 o
  -3  14   4       43.02       74.01      9.88 o
  -2  14   4        5.56       10.30      5.88 o
  -1  14   4      870.02      896.61     23.08 o
   0  14   4        9.62        4.42      7.08 o
   1  14   4     1171.05     1151.41     29.20 o
   2  14   4        0.54        3.51      6.64 o
   3  14   4        4.38        8.83     10.05 o
   4  14   4      452.30      472.13     40.48 o
   5  14   4        0.15        3.78     21.90 o
  -9  15   4      269.15      319.35     52.51 o
  -8  15   4       53.79       62.05     26.59 o
  -7  15   4       11.86       14.73     10.13 o
  -6  15   4      177.96      150.21     18.75 o
  -5  15   4        2.94       16.82      8.73 o
  -4  15   4       77.93       88.45     16.64 o
  -3  15   4      197.60      185.63     14.63 o
  -2  15   4       19.89       41.32      7.33 o
  -1  15   4      854.27      822.77     22.78 o
   0  15   4       83.29       92.39     17.51 o
   1  15   4      174.50      168.24     16.88 o
   2  15   4       32.40       43.59      9.45 o
   3  15   4      313.07      342.83     24.23 o
   4  15   4        8.40       30.74     20.81 o
  -8  16   4       36.60       54.83     23.33 o
  -7  16   4       22.54       35.22     22.39 o
  -6  16   4       19.25       15.13     10.47 o
  -5  16   4        9.44       11.14      7.94 o
  -4  16   4      184.41      202.96     52.17 o
  -3  16   4       58.78       61.42     10.17 o
  -2  16   4       13.59       33.82      6.99 o
  -1  16   4       60.16       56.14      9.42 o
   0  16   4        1.08        3.52      8.13 o
   1  16   4       39.67       36.72      9.46 o
   2  16   4        7.34        0.02      7.82 o
   3  16   4       18.74       45.50     18.88 o
  -8  17   4       10.60       35.80     25.21 o
  -7  17   4        0.07       26.34     15.80 o
  -6  17   4       50.62       37.54     21.88 o
  -5  17   4        3.02       18.75     13.76 o
  -4  17   4        9.85       36.62     15.62 o
  -3  17   4        6.74       14.50      7.61 o
  -2  17   4       55.92       67.36      8.75 o
  -1  17   4      179.98      182.23     14.26 o
   0  17   4      173.63      211.35     24.13 o
   1  17   4      111.18       93.19     13.42 o
   2  17   4        3.73        0.58     10.50 o
  -7  18   4        0.40       33.26     21.74 o
  -6  18   4       37.40       -8.80     12.83 o
  -5  18   4       92.77       79.58     28.91 o
  -4  18   4     1080.24     1079.88     56.91 o
  -3  18   4       59.39       71.99     26.13 o
  -2  18   4       31.42       40.57     21.28 o
  -1  18   4       58.05       68.88     20.22 o
   0  18   4        5.30        7.89      8.92 o
   1  18   4        0.05        3.03      9.45 o
  -6  19   4        2.81       23.72     17.52 o
  -5  19   4        0.76       34.22     16.00 o
  -4  19   4       27.19       24.77     12.77 o
  -3  19   4       61.27      103.56     18.40 o
  -2  19   4        5.09       -5.71     11.80 o
  -1  19   4       23.47       45.88     12.36 o
   0  19   4       48.54       49.86     17.81 o
   3 -21   5       66.15       77.84     20.46 o
   0 -20   5      147.55      138.36     19.02 o
   1 -20   5      120.59      123.01     15.16 o
   2 -20   5      282.00      249.56     28.45 o
   3 -20   5       12.11       17.37     11.86 o
   4 -20   5       65.74       48.03     22.36 o
   5 -20   5       25.17       28.13     22.75 o
   6 -20   5        9.10       29.93     19.71 o
  -1 -19   5        1.34        4.26     12.75 o
   0 -19   5        2.58       29.55     11.28 o
   1 -19   5       25.08       41.96     10.42 o
   2 -19   5       56.37       69.63     24.21 o
   3 -19   5       28.77       37.64     17.96 o
   4 -19   5      101.72       68.64     20.06 o
   5 -19   5        0.59       -7.57     17.57 o
   6 -19   5       48.41       37.85     23.87 o
   7 -19   5      207.00      163.84     39.59 o
  -2 -18   5       91.75      107.14     23.60 o
  -1 -18   5      105.60       88.64     16.82 o
   0 -18   5      123.88      118.96     13.66 o
   1 -18   5       78.15      113.63     12.92 o
   2 -18   5       36.07       35.28      9.72 o
   3 -18   5       10.21       10.50     13.66 o
   4 -18   5        2.35       22.05     10.71 o
   5 -18   5       49.03       43.00     17.49 o
   6 -18   5      143.03      126.15     35.95 o
   7 -18   5        0.46        8.44     18.04 o
   8 -18   5        7.40       12.10     17.40 o
  -3 -17   5      132.78      139.08     24.76 o
  -2 -17   5      413.07      454.80     27.22 o
  -1 -17   5       18.43       20.05     12.09 o
   0 -17   5       84.21       98.12     12.53 o
   1 -17   5        2.60        6.17      7.97 o
   2 -17   5       61.77       44.10     10.03 o
   3 -17   5      117.80      122.95     25.58 o
   4 -17   5      444.38      417.78     29.06 o
   5 -17   5        0.74        8.45      8.53 o
   6 -17   5      280.11      283.46     38.26 o
   7 -17   5        1.37        5.26     14.41 o
   8 -17   5        8.78       -7.41     16.29 o
  -4 -16   5       23.40       17.29     14.00 o
  -3 -16   5       86.58       63.00     18.95 o
  -2 -16   5        0.00       -4.23      8.70 o
  -1 -16   5       43.97        9.36     18.58 o
   0 -16   5      134.87      140.58     13.54 o
   1 -16   5       61.26       66.83      9.81 o
   2 -16   5       12.50        8.44      6.12 o
   3 -16   5      716.04      655.89     45.23 o
   4 -16   5        0.03       10.95      8.64 o
   5 -16   5       94.69       69.86     14.05 o
   6 -16   5        1.32       22.39      8.68 o
   7 -16   5       77.99       89.72     20.27 o
   8 -16   5       39.65       63.00     28.39 o
   9 -16   5        9.95       41.57     26.62 o
  -5 -15   5       29.12       34.14     18.40 o
  -4 -15   5       57.40       70.91     17.15 o
  -3 -15   5        2.99      -10.50     10.50 o
  -2 -15   5        7.67        0.26      6.60 o
  -1 -15   5      345.18      325.35     26.99 o
   0 -15   5      677.29      718.05     35.08 o
   1 -15   5       74.31       65.11      9.18 o
   2 -15   5       61.81       44.57     10.10 o
   3 -15   5       48.53       36.58     10.91 o
   4 -15   5      148.05      119.90     16.37 o
   5 -15   5      113.41       91.75     15.10 o
   6 -15   5      119.56      101.20     14.54 o
   7 -15   5        2.11       -0.57      8.39 o
   8 -15   5        1.04       12.77      7.85 o
   9 -15   5        4.38        2.49     17.68 o
  -6 -14   5       17.08       23.47     26.21 o
  -5 -14   5      102.65       94.39     23.46 o
  -4 -14   5       44.30       41.92     14.02 o
  -3 -14   5       31.47       19.78      7.86 o
  -2 -14   5      135.24      166.54     14.18 o
  -1 -14   5        1.06       16.70      6.61 o
   0 -14   5        7.05        5.93      5.26 o
   1 -14   5       35.45       38.04      7.58 o
   2 -14   5       77.22       42.98      9.30 o
   3 -14   5      330.14      314.08     22.71 o
   4 -14   5        2.88        2.09      7.72 o
   5 -14   5      206.35      177.21     23.00 o
   6 -14   5        4.02        7.81      7.54 o
   7 -14   5      294.66      291.19     24.31 o
   8 -14   5        3.29        0.08      8.58 o
   9 -14   5       54.35       59.84     20.20 o
  10 -14   5      204.60      213.72     34.90 o
  -6 -13   5       20.62       27.84     26.95 o
  -5 -13   5        3.64        7.96     14.54 o
  -4 -13   5      273.64      249.35     22.49 o
  -3 -13   5      317.61      318.06     16.05 o
  -2 -13   5      181.78      185.67     12.40 o
  -1 -13   5       56.01       66.41      7.75 o
   0 -13   5       33.87       53.17      6.78 o
   1 -13   5      149.64      113.46     14.11 o
   2 -13   5      119.76      117.28     10.55 o
   3 -13   5       18.57       22.51      8.89 o
   4 -13   5      362.20      311.80     31.22 o
   5 -13   5     1079.57     1074.64     33.10 o
   6 -13   5      464.62      416.39     28.47 o
   7 -13   5       42.86       34.73      8.02 o
   8 -13   5       45.60       62.77     15.45 o
   9 -13   5      459.07      481.29     34.50 o
  10 -13   5      171.35      159.19     29.61 o
  -7 -12   5        3.90        7.32     23.30 o
  -6 -12   5       27.33       25.33     23.14 o
  -5 -12   5       18.46        8.54     13.78 o
  -4 -12   5       79.79      103.35     15.73 o
  -3 -12   5        2.82       -2.33      5.31 o
  -2 -12   5       69.16       68.42      8.37 o
  -1 -12   5       44.25       35.03      6.01 o
   0 -12   5        0.46       -3.49      3.72 o
   1 -12   5     2173.34     2182.19     35.11 o
   2 -12   5       97.37       86.10      7.44 o
   3 -12   5       30.01       41.30      9.90 o
   4 -12   5      994.59      912.02     28.76 o
   5 -12   5      375.39      386.80     19.95 o
   6 -12   5      108.54      105.76     12.95 o
   7 -12   5       16.60        4.21      6.58 o
   8 -12   5       53.63       56.47     14.44 o
   9 -12   5      842.49      937.60     43.13 o
  10 -12   5       14.57       33.61     17.93 o
  -7 -11   5       11.48       12.48     22.81 o
  -6 -11   5      179.95      233.77     29.71 o
  -5 -11   5      187.20      172.37     24.64 o
  -4 -11   5      129.48      120.84     16.18 o
  -3 -11   5       66.41       68.65      7.92 o
  -2 -11   5       94.15       92.40     10.73 o
  -1 -11   5      138.68      251.73     10.77 o
   0 -11   5        1.85       -0.04      3.45 o
   1 -11   5       97.97       79.02      7.21 o
   2 -11   5       21.13       53.91      6.45 o
   3 -11   5       20.92       16.30      5.02 o
   4 -11   5       43.38       40.99      8.32 o
   5 -11   5       12.94        4.21      6.22 o
   6 -11   5      484.46      452.22     20.25 o
   7 -11   5       36.44       49.98      6.83 o
   8 -11   5       74.57       77.64     16.01 o
   9 -11   5      181.39      169.32     22.19 o
  10 -11   5       84.04       69.18     17.13 o
  -8 -10   5        2.22       13.62     24.17 o
  -7 -10   5      144.46      162.58     42.48 o
  -6 -10   5        2.94       16.29     12.42 o
  -5 -10   5       79.43       99.10     19.67 o
  -4 -10   5        3.52       -1.35      7.62 o
  -3 -10   5       81.41       78.80      7.92 o
  -2 -10   5        8.88       10.68      4.64 o
  -1 -10   5      276.24      256.76     10.90 o
   0 -10   5      192.85      194.56      9.55 o
   1 -10   5     1586.52     1670.16     26.86 o
   2 -10   5      261.58      404.59     12.45 o
   3 -10   5      234.46      247.88     10.58 o
   4 -10   5      998.19      955.80     20.12 o
   5 -10   5      873.42      887.76     22.55 o
   6 -10   5      112.33      118.26      8.54 o
   7 -10   5      268.03      274.48     23.43 o
   8 -10   5      180.16      139.13     18.99 o
   9 -10   5        7.99       12.70     11.32 o
  10 -10   5      138.94      115.28     20.92 o
  -8  -9   5       39.37       51.61     28.57 o
  -7  -9   5        5.31       14.50     13.04 o
  -6  -9   5        4.41        5.27     10.78 o
  -5  -9   5       52.27       71.39     16.73 o
  -4  -9   5       38.61       60.42     11.45 o
  -3  -9   5      549.60      520.72     27.77 o
  -2  -9   5      533.32      519.23     13.15 o
  -1  -9   5      578.82      656.91     15.57 o
   0  -9   5       34.57       30.23      6.35 o
   1  -9   5     1144.94     1240.68     25.16 o
   2  -9   5     6072.52     6182.88     59.13 o
   3  -9   5     1189.78     1227.76     20.38 o
   4  -9   5      773.85      754.45     14.76 o
   5  -9   5       27.36       38.31      4.89 o
   6  -9   5       99.77       93.74      8.67 o
   7  -9   5       10.53       12.01      9.85 o
   8  -9   5      923.44      958.59     32.91 o
   9  -9   5       16.62       22.11     12.47 o
  10  -9   5       58.31       39.25     14.95 o
  -8  -8   5        3.50      -10.66     18.16 o
  -7  -8   5       14.51        0.94      9.50 o
  -6  -8   5      163.90      152.30     21.70 o
  -5  -8   5       12.75       42.57     12.77 o
  -4  -8   5      295.91      329.44     16.58 o
  -3  -8   5       21.26       23.21      4.07 o
  -2  -8   5     2453.12     2431.55     31.23 o
  -1  -8   5     3511.92     3339.14     40.92 o
   0  -8   5      299.58      301.43     11.02 o
   1  -8   5      623.27      791.09     13.57 o
   2  -8   5      570.35      620.96     12.87 o
   3  -8   5       14.73        4.21      2.76 o
   4  -8   5       11.11       36.11      4.54 o
   5  -8   5       30.87       19.22      3.78 o
   6  -8   5      737.03      707.63     27.18 o
   7  -8   5      395.64      423.60     24.36 o
   8  -8   5      299.09      354.20     59.68 o
   9  -8   5      378.74      350.45     27.33 o
  10  -8   5      298.53      265.81     32.73 o
  -9  -7   5        1.72       23.73     25.73 o
  -8  -7   5       51.78       68.80     17.93 o
  -7  -7   5      220.96      220.24     24.44 o
  -6  -7   5       13.77       36.80     12.25 o
  -5  -7   5       57.20       27.58     11.35 o
  -4  -7   5      173.13      185.93     12.11 o
  -3  -7   5      603.63      514.54     13.43 o
  -2  -7   5     4184.80     4538.22     45.84 o
  -1  -7   5     3321.15     3199.55     38.92 o
   0  -7   5      276.02      240.45      9.25 o
   1  -7   5     8452.08     8135.28     73.07 o
   2  -7   5      812.69      804.29     18.58 o
   3  -7   5     2760.57     2567.17     28.73 o
   4  -7   5     2706.72     2721.21     33.14 o
   5  -7   5      590.44      524.78     11.38 o
   6  -7   5      193.53      211.51     13.39 o
   7  -7   5       49.12       65.12      9.80 o
   8  -7   5      338.85      368.95     23.37 o
   9  -7   5      162.31      214.78     19.33 o
  10  -7   5      122.61      131.81     30.40 o
  -9  -6   5       33.75       49.34     30.42 o
  -8  -6   5        5.08        0.82      9.81 o
  -7  -6   5        0.04       -7.32      7.32 o
  -6  -6   5        1.73        9.44      9.35 o
  -5  -6   5        0.65       -1.27     24.87 o
  -4  -6   5      350.03      351.84     14.42 o
  -3  -6   5      326.71      341.38      9.74 o
  -2  -6   5      499.41      488.64     12.84 o
  -1  -6   5     2921.17     3324.61     39.68 o
   0  -6   5     1064.26      955.50     15.98 o
   1  -6   5       60.32       96.98      4.84 o
   2  -6   5     8511.35     8530.12     88.68 o
   3  -6   5      927.13     1275.18     26.30 o
   4  -6   5      121.81      136.45      6.35 o
   5  -6   5      499.82      541.41     16.19 o
   6  -6   5      387.17      380.98     15.86 o
   7  -6   5     1818.23     1836.69     49.14 o
   8  -6   5        0.16        7.64      6.71 o
   9  -6   5       95.84      101.66     11.70 o
  10  -6   5       50.00       70.69     29.95 o
  -9  -5   5       16.05       38.29     11.94 o
  -8  -5   5       20.47       24.94     11.27 o
  -7  -5   5       54.25       48.56     12.89 o
  -6  -5   5      629.99      559.86     30.10 o
  -5  -5   5      474.94      465.30     26.80 o
  -4  -5   5       28.64       62.04      6.12 o
  -3  -5   5       24.68       25.53      3.59 o
  -2  -5   5      177.67      229.62      7.64 o
  -1  -5   5      227.22      193.25      6.41 o
   0  -5   5     1729.78     1594.48     31.34 o
   1  -5   5     2646.53     3035.84     37.78 o
   2  -5   5      537.33      615.43     12.16 o
   3  -5   5      671.77      808.77     13.98 o
   4  -5   5      504.99      477.30      9.48 o
   5  -5   5      419.98      445.50     16.81 o
   6  -5   5       11.17        3.26      5.90 o
   7  -5   5       73.76       51.09     10.38 o
   8  -5   5       27.06       27.45      8.63 o
   9  -5   5      117.32      146.00     13.44 o
  10  -5   5       52.38       71.69     16.85 o
 -10  -4   5      190.77      181.17     48.07 o
  -9  -4   5      261.98      226.60     24.49 o
  -8  -4   5        2.01        9.39      9.00 o
  -7  -4   5      463.60      489.41     37.54 o
  -6  -4   5      288.12      269.07     21.34 o
  -5  -4   5        5.57       11.72      6.59 o
  -4  -4   5      330.85      347.95      9.62 o
  -3  -4   5      293.60      450.30     10.37 o
  -2  -4   5     4533.80     4793.94     41.43 o
  -1  -4   5     9230.55     8794.89     75.79 o
   0  -4   5     9753.72     9445.64     92.00 o
   1  -4   5    39369.92    38573.11    334.66 o
   2  -4   5     3342.36     4249.01     47.66 o
   3  -4   5      811.52      880.18     14.42 o
   4  -4   5        0.01       16.00      5.09 o
   5  -4   5       97.58      146.61     11.36 o
   6  -4   5      641.72      674.57     24.73 o
   7  -4   5      953.68      974.32     30.07 o
   8  -4   5       14.59       25.23      9.30 o
   9  -4   5       34.75       32.24     10.37 o
  10  -4   5        6.89       15.63     12.10 o
  11  -4   5        0.31        8.40     24.66 o
 -10  -3   5      205.07      244.60     35.95 o
  -9  -3   5      780.46      778.67     74.50 o
  -8  -3   5        0.40       -1.49      7.12 o
  -7  -3   5      382.51      414.25     29.37 o
  -6  -3   5      723.18      655.67     29.48 o
  -5  -3   5       17.73       25.65      5.24 o
  -4  -3   5     3137.37     3192.61     38.50 o
  -3  -3   5     7512.96     7288.11     75.80 o
  -2  -3   5     1259.40     1352.55     15.29 o
  -1  -3   5    31411.73    32398.45    260.74 o
   0  -3   5      354.04      344.66      6.88 o
   1  -3   5    12376.32    11189.69    158.00 o
   2  -3   5      204.11      340.43     11.28 o
   3  -3   5      833.51      778.84     13.52 o
   4  -3   5     1197.56     1288.71     27.78 o
   5  -3   5      399.46      436.37     21.96 o
   6  -3   5      125.16      139.18     12.56 o
   7  -3   5      133.71       88.63     11.68 o
   8  -3   5       82.64       45.97     11.65 o
   9  -3   5       38.44       16.91     14.17 o
  10  -3   5       33.66       44.57     18.34 o
 -10  -2   5      100.36      115.30     34.34 o
  -9  -2   5      211.31      226.11     44.68 o
  -8  -2   5      109.71      100.27     11.07 o
  -7  -2   5      105.46      104.23     37.99 o
  -6  -2   5     1128.12     1080.18     28.53 o
  -5  -2   5        5.78       25.06      4.10 o
  -4  -2   5      443.37      446.19      8.20 o
  -3  -2   5     2450.81     2449.94     29.47 o
  -2  -2   5    15251.15    15071.87    188.86 o
  -1  -2   5      251.06      982.33     34.26 o
   0  -2   5      392.15      346.13      6.16 o
   1  -2   5      140.67      387.96      9.38 o
   2  -2   5     1960.49     2229.51     24.28 o
   3  -2   5      341.25      361.20     11.08 o
   4  -2   5     1600.33     1640.17     32.48 o
   5  -2   5        2.57       10.27      5.82 o
   6  -2   5        6.75       14.96      6.89 o
   7  -2   5        0.32        2.07      6.59 o
   8  -2   5      236.18      223.34     17.80 o
   9  -2   5      163.99      164.69     26.32 o
  10  -2   5       11.36       13.10     14.89 o
 -10  -1   5       53.85       10.65     15.06 o
  -9  -1   5       93.04       88.78     21.73 o
  -8  -1   5      503.90      585.44     57.79 o
  -7  -1   5       10.22       12.11      4.93 o
  -6  -1   5      106.71      111.52      8.95 o
  -5  -1   5      590.22      604.92     12.37 o
  -4  -1   5       37.67       60.17      4.15 o
  -3  -1   5     2205.32     2129.75     21.58 o
  -2  -1   5     3221.99     2818.73     40.01 o
  -1  -1   5     5114.71     4588.13     40.65 o
   0  -1   5      224.50      205.82      4.03 o
   1  -1   5      137.66      139.60      4.30 o
   2  -1   5     2285.30     2047.43     22.97 o
   3  -1   5       15.38        7.61      2.54 o
   4  -1   5     1405.47     1499.75     34.23 o
   5  -1   5       46.55       55.15     14.79 o
   6  -1   5      403.88      383.22     21.16 o
   7  -1   5      128.21       85.81     17.57 o
   8  -1   5       40.33       16.86      9.72 o
   9  -1   5       29.84        9.81     15.05 o
  10  -1   5       60.30       72.73     24.81 o
 -10   0   5      232.85      251.14     34.98 o
  -9   0   5        5.62        2.41     16.70 o
  -8   0   5      720.12      713.28     42.95 o
  -7   0   5      742.59      694.36     53.88 o
  -6   0   5       17.23       22.27      4.44 o
  -5   0   5      438.79      458.79     10.85 o
  -4   0   5      322.23      315.92     10.44 o
  -3   0   5     1152.59     1190.72     14.59 o
  -2   0   5     3680.68     3645.30     33.76 o
  -1   0   5      432.08      318.78      6.12 o
   0   0   5        2.54       -1.36      1.36 o
   1   0   5     1009.34      999.85     12.63 o
   2   0   5      414.38      368.60      8.45 o
   3   0   5       52.82       54.63      4.60 o
   4   0   5     1082.16     1066.94     19.39 o
   5   0   5       66.72       81.59      5.58 o
   6   0   5       27.63       37.59     10.28 o
   7   0   5      133.51       90.52     23.89 o
   8   0   5      763.31      631.43     39.47 o
   9   0   5       58.35       79.88     30.02 o
  10   0   5       58.98       58.34     21.32 o
 -10   1   5       64.39      125.87     27.34 o
  -9   1   5      248.47      230.60     53.73 o
  -8   1   5        0.40        6.81     12.75 o
  -7   1   5     2724.02     2544.38     91.47 o
  -6   1   5       19.32       19.84      4.41 o
  -5   1   5       42.72       54.03      6.09 o
  -4   1   5     1565.85     1669.35     21.40 o
  -3   1   5      384.37      457.29      8.23 o
  -2   1   5     2472.21     2323.77     25.03 o
  -1   1   5     1646.60     1523.32     16.32 o
   0   1   5        9.25       12.03      1.75 o
   1   1   5      813.11      781.11     12.67 o
   2   1   5      342.51      333.32      8.62 o
   3   1   5     5825.88     5909.24     63.62 o
   4   1   5      386.07      445.81     12.54 o
   5   1   5     1738.11     1805.25     33.08 o
   6   1   5       20.81       21.24      4.44 o
   7   1   5       13.66        7.89      4.81 o
   8   1   5      356.27      413.66     49.91 o
   9   1   5        8.89        6.64     19.67 o
  10   1   5        5.20        2.11     15.46 o
 -11   2   5      177.43      131.84     43.89 o
 -10   2   5     1071.16     1273.35     63.58 o
  -9   2   5       65.70       42.04     17.63 o
  -8   2   5      262.43      256.15     31.63 o
  -7   2   5      218.37      219.46     24.89 o
  -6   2   5     2644.27     2571.81     41.27 o
  -5   2   5      165.86      180.38      6.46 o
  -4   2   5     1339.60     1516.81     21.48 o
  -3   2   5       22.53       20.52      2.68 o
  -2   2   5      939.69      847.48     12.63 o
  -1   2   5      968.66      860.66     10.73 o
   0   2   5        1.77        1.26      1.96 o
   1   2   5     1649.63     1666.77     18.67 o
   2   2   5      332.43      374.15      9.83 o
   3   2   5       15.51       62.74      8.23 o
   4   2   5      345.37      314.00     11.45 o
   5   2   5      135.48      150.60     19.00 o
   6   2   5      110.07       90.02      7.78 o
   7   2   5       15.33       22.47      6.84 o
   8   2   5        0.24      -15.25     15.27 o
   9   2   5        5.16       21.11     22.06 o
  10   2   5       30.81       22.62     26.95 o
 -11   3   5       22.96       56.50     37.09 o
 -10   3   5       30.58       45.31     29.30 o
  -9   3   5        0.07      -13.01     20.04 o
  -8   3   5       70.13       58.71     17.78 o
  -7   3   5      564.28      593.89     19.01 o
  -6   3   5       45.58       62.29     10.09 o
  -5   3   5       94.28       92.26      5.49 o
  -4   3   5        2.72       68.89     12.42 o
  -3   3   5      203.69      190.06      5.82 o
  -2   3   5      753.47      695.70     11.85 o
  -1   3   5     1195.74     1176.84     13.89 o
   0   3   5       24.18       21.80      3.11 o
   1   3   5     3319.45     3276.90     32.74 o
   2   3   5        1.30       -1.81      2.55 o
   3   3   5      385.89      404.52     11.63 o
   4   3   5      534.14      532.23     15.28 o
   5   3   5      234.87      237.73     15.50 o
   6   3   5        0.42        0.01      5.11 o
   7   3   5      412.54      350.44     20.09 o
   8   3   5       34.43       35.89      9.97 o
   9   3   5        7.34       10.81     23.06 o
 -11   4   5      422.25      550.12     68.09 o
 -10   4   5      222.34      288.05     48.82 o
  -9   4   5       12.04       13.05     21.82 o
  -8   4   5        0.09        2.01     20.06 o
  -7   4   5      519.77      529.25     20.19 o
  -6   4   5        9.87        1.24      2.91 o
  -5   4   5        9.97        1.29      2.83 o
  -4   4   5       10.64       57.66      9.11 o
  -3   4   5     4441.63     4910.89     54.52 o
  -2   4   5      364.90      434.15     11.21 o
  -1   4   5     1752.21     1899.67     20.33 o
   0   4   5      325.19      333.22      7.99 o
   1   4   5      289.21      353.30      8.41 o
   2   4   5       67.03       91.41      5.00 o
   3   4   5      608.43      675.68     14.13 o
   4   4   5      383.31      314.29     14.47 o
   5   4   5      181.74      134.07     11.71 o
   6   4   5      103.31      140.14     16.08 o
   7   4   5       79.07       56.48     13.40 o
   8   4   5        1.12        5.12      8.80 o
   9   4   5        0.97        6.23     23.10 o
 -11   5   5       10.14       14.45     27.65 o
 -10   5   5       13.39       35.36     29.33 o
  -9   5   5      224.48      298.77     47.19 o
  -8   5   5      194.64      227.07     74.55 o
  -7   5   5       72.81       76.17     11.99 o
  -6   5   5       28.79       25.64      4.57 o
  -5   5   5      419.50      459.07     11.49 o
  -4   5   5      493.92      523.24     13.94 o
  -3   5   5      886.71      924.23     15.83 o
  -2   5   5       32.72       19.73      4.44 o
  -1   5   5      771.61      807.77     12.06 o
   0   5   5      658.53      711.44     13.35 o
   1   5   5     1346.00     1388.42     19.24 o
   2   5   5     1057.72     1083.35     20.75 o
   3   5   5       72.63       66.99      5.93 o
   4   5   5       26.05       10.46      6.66 o
   5   5   5     1548.20     1467.90     35.61 o
   6   5   5       44.58       24.37     13.37 o
   7   5   5        3.92       -2.01      8.78 o
   8   5   5        0.68        2.45      9.90 o
   9   5   5       84.13      134.72     41.17 o
 -11   6   5       48.61       16.82     31.80 o
 -10   6   5        0.03      -22.42     22.42 o
  -9   6   5       86.79       64.23     29.51 o
  -8   6   5       48.66       78.84     29.27 o
  -7   6   5        0.65        3.94      7.81 o
  -6   6   5      786.78      727.50     16.78 o
  -5   6   5     1583.10     1629.50     28.41 o
  -4   6   5      339.42      331.50      9.64 o
  -3   6   5        9.00       28.85      4.22 o
  -2   6   5      443.10      488.94      9.67 o
  -1   6   5       35.05      118.91      5.67 o
   0   6   5       99.25       94.75      6.05 o
   1   6   5       31.83       21.09      4.12 o
   2   6   5      904.58      785.46     14.41 o
   3   6   5     1199.14     1156.13     24.85 o
   4   6   5      142.27      119.83     13.78 o
   5   6   5      213.48      219.37     15.41 o
   6   6   5      142.22      131.60     18.80 o
   7   6   5       90.92       79.59     16.82 o
   8   6   5      126.54      174.00     37.11 o
   9   6   5       31.39       43.63     30.55 o
 -11   7   5        0.69      -11.83     27.42 o
 -10   7   5        4.59        4.93     26.57 o
  -9   7   5      120.70       96.12     32.31 o
  -8   7   5       60.46       44.77     11.45 o
  -7   7   5      170.01      154.54     16.07 o
  -6   7   5      213.10      209.92     10.07 o
  -5   7   5      321.10      343.43     12.71 o
  -4   7   5      220.10      230.03      9.10 o
  -3   7   5      569.08      638.27     16.68 o
  -2   7   5      349.20      463.08     10.27 o
  -1   7   5       24.03       29.58      3.94 o
   0   7   5       31.66       21.99      4.36 o
   1   7   5        4.22       14.22      4.46 o
   2   7   5        7.82       14.56      4.29 o
   3   7   5      160.51      145.32     12.29 o
   4   7   5      701.94      605.89     26.53 o
   5   7   5       39.31       27.49      9.21 o
   6   7   5       66.31       67.02     15.98 o
   7   7   5       89.51       85.82     19.01 o
   8   7   5       11.38       14.03     25.21 o
 -10   8   5        0.12      -20.97     20.97 o
  -9   8   5      114.20       99.36     31.48 o
  -8   8   5      212.75      229.28     20.41 o
  -7   8   5        0.67        2.62      4.24 o
  -6   8   5       99.70      110.17     11.06 o
  -5   8   5        0.55       10.07      4.45 o
  -4   8   5       22.39       64.71      7.34 o
  -3   8   5      234.85      230.30      9.41 o
  -2   8   5       15.42       48.74      4.56 o
  -1   8   5      165.82      165.19      7.24 o
   0   8   5      306.39      330.12     11.22 o
   1   8   5       96.70       95.99      7.25 o
   2   8   5      821.97      841.34     17.77 o
   3   8   5      249.71      238.72     13.64 o
   4   8   5      505.55      438.86     20.54 o
   5   8   5       14.67       62.91     11.11 o
   6   8   5      295.89      274.65     52.96 o
   7   8   5       52.21       43.61     16.87 o
   8   8   5       82.99       32.20     28.83 o
 -10   9   5        3.60       24.66     28.45 o
  -9   9   5        2.12        8.54     14.76 o
  -8   9   5      569.99      567.25     28.75 o
  -7   9   5       69.50       74.36     12.54 o
  -6   9   5        6.30        5.61      5.66 o
  -5   9   5       14.94        5.30      5.85 o
  -4   9   5        0.51       -4.60      4.70 o
  -3   9   5      302.55      329.75     14.73 o
  -2   9   5      166.08      174.13      8.65 o
  -1   9   5        0.92        8.58      3.75 o
   0   9   5       14.34       13.03      6.70 o
   1   9   5      192.97      184.34      9.64 o
   2   9   5      970.99      860.00     19.97 o
   3   9   5      927.57      950.81     25.60 o
   4   9   5      428.25      413.34     21.54 o
   5   9   5      282.12      228.58     21.56 o
   6   9   5       24.96       31.72     14.02 o
   7   9   5      102.68      157.03     41.94 o
  -9  10   5        5.67       -3.86     13.71 o
  -8  10   5       33.65       20.81     11.68 o
  -7  10   5       72.57       61.96      9.57 o
  -6  10   5      272.27      283.67     16.48 o
  -5  10   5      481.96      447.84     19.79 o
  -4  10   5       13.66        6.74      6.01 o
  -3  10   5        0.95       10.11      5.42 o
  -2  10   5     1101.91      998.14     19.27 o
  -1  10   5      332.05      333.52     10.87 o
   0  10   5       64.76       51.35      6.68 o
   1  10   5       24.12       78.81      8.13 o
   2  10   5      239.13      215.42     12.26 o
   3  10   5      194.12      231.13     14.75 o
   4  10   5       49.31       39.19     20.25 o
   5  10   5       66.05       34.92     13.00 o
   6  10   5        0.00       -2.99     11.28 o
   7  10   5       16.88       47.14     28.72 o
  -9  11   5        3.92       11.76     18.07 o
  -8  11   5        6.44        9.98      6.75 o
  -7  11   5      532.41      482.11     21.58 o
  -6  11   5       64.02       54.53      9.68 o
  -5  11   5        4.14       10.81      7.05 o
  -4  11   5       29.62       47.15      9.63 o
  -3  11   5      506.09      469.85     17.36 o
  -2  11   5       37.07      100.85      8.44 o
  -1  11   5      828.25      753.21     18.28 o
   0  11   5        6.39        0.27      4.51 o
   1  11   5      114.99      120.07      9.72 o
   2  11   5        3.13        8.30      7.07 o
   3  11   5        5.00       14.92      7.66 o
   4  11   5      185.54      171.88     15.24 o
   5  11   5        0.30       15.88     14.77 o
   6  11   5       86.66      124.10     37.72 o
 -10  12   5        0.00       18.81     21.73 o
  -9  12   5      215.39      274.40     46.73 o
  -8  12   5        3.76       17.43      8.12 o
  -7  12   5      152.03      148.90     14.28 o
  -6  12   5     1552.98     1381.18     36.87 o
  -5  12   5      123.38      115.05     13.30 o
  -4  12   5        1.39       30.19      8.20 o
  -3  12   5      164.06      202.00     13.48 o
  -2  12   5       20.04       43.22      6.97 o
  -1  12   5       29.60       38.79      7.25 o
   0  12   5        8.26        5.39      5.17 o
   1  12   5       79.05       73.05      8.77 o
   2  12   5       18.50       12.89      6.35 o
   3  12   5        1.36       -2.34      7.10 o
   4  12   5        0.06        1.39      8.63 o
   5  12   5        2.32        9.28     13.46 o
   6  12   5      104.01      114.35     38.61 o
 -10  13   5        0.11       20.71     23.40 o
  -9  13   5       76.65       67.44     26.85 o
  -8  13   5       34.36       20.89     11.23 o
  -7  13   5      453.27      428.19     25.84 o
  -6  13   5       18.79       28.43      9.24 o
  -5  13   5     1131.44     1079.24     33.15 o
  -4  13   5        7.38       25.48      8.01 o
  -3  13   5      578.06      630.94     21.79 o
  -2  13   5      291.53      268.81     12.88 o
  -1  13   5       53.69       48.35     10.17 o
   0  13   5       13.72       18.66      7.10 o
   1  13   5        9.72       11.36      6.64 o
   2  13   5      212.93      195.08     12.79 o
   3  13   5       67.05       81.26     12.05 o
   4  13   5        9.71       12.27     10.84 o
   5  13   5        0.00       11.71     21.49 o
  -9  14   5        1.46       12.02     19.69 o
  -8  14   5       75.66      139.15     26.45 o
  -7  14   5        8.08       27.15     13.62 o
  -6  14   5       13.74       27.36     10.36 o
  -5  14   5       30.77       36.89      9.70 o
  -4  14   5      279.13      248.58     18.43 o
  -3  14   5       67.73       75.49     10.17 o
  -2  14   5        0.47        0.23      5.40 o
  -1  14   5      154.61      161.99     24.79 o
   0  14   5       35.42       33.44      7.92 o
   1  14   5       11.53       37.12      8.65 o
   2  14   5      339.21      337.46     16.28 o
   3  14   5       10.94       25.25     10.32 o
   4  14   5       77.22       51.95     15.28 o
   5  14   5      172.89      191.46     46.73 o
  -9  15   5       60.59       74.37     30.73 o
  -8  15   5        1.40       20.99     22.22 o
  -7  15   5        8.83       23.26     10.88 o
  -6  15   5      229.98      262.43     31.01 o
  -5  15   5        9.60       16.84      9.65 o
  -4  15   5        0.08       18.31     12.92 o
  -3  15   5       15.07       31.24      8.27 o
  -2  15   5        0.66       25.65      6.70 o
  -1  15   5      162.22      170.52     13.60 o
   0  15   5        1.61        6.55      6.90 o
   1  15   5       42.96       46.93      9.70 o
   2  15   5       16.08       36.04      9.56 o
   3  15   5        0.88        4.47     10.70 o
   4  15   5        1.32       12.85     16.52 o
  -8  16   5      246.43      269.34     49.53 o
  -7  16   5        7.26       26.15     20.69 o
  -6  16   5      109.12      141.75     35.99 o
  -5  16   5      124.88      117.90     23.98 o
  -4  16   5       37.57       37.43     10.67 o
  -3  16   5        0.22       14.51      8.17 o
  -2  16   5       71.62       74.87      8.80 o
  -1  16   5        7.11        8.53      6.58 o
   0  16   5      121.14      158.50     13.76 o
   1  16   5        0.05       15.18      8.09 o
   2  16   5       34.62       38.67      9.68 o
   3  16   5        1.04        8.21     15.98 o
  -8  17   5        6.80       64.83     25.12 o
  -7  17   5       41.46       38.31     21.12 o
  -6  17   5       11.62       35.62     20.61 o
  -5  17   5      107.00       82.84     19.91 o
  -4  17   5      111.62       89.88     15.62 o
  -3  17   5      144.26      151.53     16.57 o
  -2  17   5        0.84       15.12      5.99 o
  -1  17   5       34.99       46.30      9.32 o
   0  17   5        9.06       17.79      9.67 o
   1  17   5       55.10       57.74     11.68 o
   2  17   5       34.70       44.09     20.14 o
  -7  18   5      109.24      167.97     40.56 o
  -6  18   5        0.46       70.35     24.60 o
  -5  18   5       17.29        8.32     16.32 o
  -4  18   5       17.61       39.11     14.33 o
  -3  18   5        1.87       23.42     12.65 o
  -2  18   5       20.78       18.60     12.56 o
  -1  18   5       26.56       31.95      9.69 o
   0  18   5        1.31       14.28      9.14 o
   1  18   5        0.17       18.32     10.76 o
  -5  19   5        0.86       24.72     18.63 o
  -4  19   5        0.08      -12.39     12.39 o
  -3  19   5      175.53      161.97     25.74 o
  -2  19   5      330.48      359.62     45.88 o
  -1  19   5      246.36      236.80     21.59 o
   3 -21   6       26.94       36.65     26.43 o
   0 -20   6       72.87       76.35     15.42 o
   1 -20   6      120.24      121.01     15.16 o
   2 -20   6        0.34       29.43     15.23 o
   3 -20   6        0.46       14.80     12.49 o
   4 -20   6        7.39        1.43     18.00 o
   5 -20   6        5.01       54.61     23.34 o
   6 -20   6       18.49       40.04     18.10 o
  -1 -19   6      164.52      175.69     21.02 o
   0 -19   6       49.70       58.88     12.29 o
   1 -19   6       33.14       44.76     15.80 o
   2 -19   6      141.25      156.64     17.24 o
   3 -19   6        0.04       -7.11      9.66 o
   4 -19   6      118.11       94.01     22.36 o
   5 -19   6       51.32        9.88     19.88 o
   6 -19   6       41.31       21.70     21.03 o
   7 -19   6      122.77      113.66     30.49 o
  -3 -18   6       11.72      -20.38     20.38 o
  -2 -18   6       22.81       -0.45     27.06 o
  -1 -18   6      148.60      194.63     20.86 o
   0 -18   6       44.25       51.33     12.26 o
   1 -18   6       30.94       41.78     11.08 o
   2 -18   6       16.75       24.54      9.75 o
   3 -18   6       35.50       36.91     10.78 o
   4 -18   6      194.63      223.61     23.16 o
   5 -18   6       66.07       56.74     14.60 o
   6 -18   6       18.15        8.92     17.87 o
   7 -18   6       44.01       38.15     23.59 o
   8 -18   6        4.91       46.10     19.60 o
  -3 -17   6        6.29       43.44     27.14 o
  -2 -17   6       36.81       38.35     24.34 o
  -1 -17   6      241.46      212.15     18.98 o
   0 -17   6        4.46        9.34      8.00 o
   1 -17   6      278.56      289.73     16.42 o
   2 -17   6       87.30       98.74     14.05 o
   3 -17   6       28.51       32.59     11.49 o
   4 -17   6       49.35       60.38     12.85 o
   5 -17   6       70.10       45.27     11.07 o
   6 -17   6       32.88       19.15     14.21 o
   7 -17   6        2.79        7.45     19.17 o
   8 -17   6       40.41       39.57     23.68 o
  -4 -16   6        0.04       11.98     13.63 o
  -3 -16   6        0.54      -13.32     13.32 o
  -2 -16   6       51.22       49.60     11.90 o
  -1 -16   6      176.69      214.71     41.06 o
   0 -16   6      172.59      242.00     15.89 o
   1 -16   6      194.62      188.41     13.37 o
   2 -16   6      340.31      367.90     16.85 o
   3 -16   6       93.21       83.50     14.73 o
   4 -16   6      313.77      294.60     23.93 o
   5 -16   6       66.69       53.40     13.20 o
   6 -16   6       27.51       26.70     10.16 o
   7 -16   6        0.76        9.28      7.00 o
   8 -16   6        7.84      -16.53     16.53 o
   9 -16   6       75.70       40.39     24.03 o
  -5 -15   6       39.51       38.72     19.45 o
  -4 -15   6       11.99       13.86     13.29 o
  -3 -15   6      109.27      117.25     11.93 o
  -2 -15   6      376.16      427.18     22.72 o
  -1 -15   6      149.38      174.25     16.20 o
   0 -15   6       22.04       41.06      9.16 o
   1 -15   6       12.71       31.29      7.63 o
   2 -15   6        0.12       -5.55      5.55 o
   3 -15   6       56.50       44.55     13.68 o
   4 -15   6      176.77      192.19     20.00 o
   5 -15   6       66.97       68.29     13.85 o
   6 -15   6       67.41       67.24     13.10 o
   7 -15   6      123.33      121.39     15.89 o
   8 -15   6       14.57       18.87      7.50 o
   9 -15   6        3.44        4.81     13.37 o
  -6 -14   6      109.37       36.76     28.09 o
  -5 -14   6       14.43       -1.48     14.65 o
  -4 -14   6       50.99       64.92     16.49 o
  -3 -14   6       68.93       57.62      9.74 o
  -2 -14   6       37.11       40.47      8.47 o
  -1 -14   6      324.66      336.95     15.34 o
   0 -14   6       14.89       15.83      5.84 o
   1 -14   6        2.09        4.14      7.82 o
   2 -14   6      110.51      106.32     21.07 o
   3 -14   6      501.56      475.84     26.79 o
   4 -14   6      190.06      177.30     18.60 o
   5 -14   6      965.92      918.80     60.67 o
   6 -14   6      206.41      192.85     16.86 o
   7 -14   6       53.40       38.88      9.27 o
   8 -14   6      202.95      231.95     25.35 o
   9 -14   6        0.25       17.88     15.45 o
  10 -14   6        6.40       -3.15     25.34 o
  -6 -13   6       37.02       36.62     28.01 o
  -5 -13   6        0.00       -6.78     12.78 o
  -4 -13   6        1.06        4.74     13.40 o
  -3 -13   6      245.97      261.24     15.08 o
  -2 -13   6       30.81       23.12      7.13 o
  -1 -13   6       29.57       36.58      6.62 o
   0 -13   6      172.72      184.02     12.89 o
   1 -13   6      318.23      304.84     18.65 o
   2 -13   6      157.54      166.53     13.86 o
   3 -13   6      550.51      533.72     25.96 o
   4 -13   6       32.74       17.76      7.24 o
   5 -13   6      379.14      317.67     19.56 o
   6 -13   6      250.71      263.91     18.27 o
   7 -13   6       61.07       47.08     10.21 o
   8 -13   6      101.07       60.03     16.42 o
   9 -13   6       47.85       69.22     16.58 o
  10 -13   6       17.25       12.70     16.38 o
  -7 -12   6        0.87       41.49     29.75 o
  -6 -12   6       90.53       90.62     22.35 o
  -5 -12   6      133.88       96.21     21.15 o
  -4 -12   6      288.64      319.92     39.24 o
  -3 -12   6       10.22       13.69      6.85 o
  -2 -12   6       19.83       22.08      6.49 o
  -1 -12   6      109.54      110.56     12.43 o
   0 -12   6      241.33      233.11     13.04 o
   1 -12   6     1230.38     1326.98     27.10 o
   2 -12   6      387.45      365.04     23.35 o
   3 -12   6      593.71      628.77     26.95 o
   4 -12   6       43.77       24.47      8.06 o
   5 -12   6      133.56      125.45     13.08 o
   6 -12   6       72.54       60.55     10.14 o
   7 -12   6        2.36        9.23      6.08 o
   8 -12   6      414.58      440.05     34.40 o
   9 -12   6       94.82       83.50     17.77 o
  10 -12   6        9.68       25.08     16.84 o
  -7 -11   6        0.36       -7.84     21.78 o
  -6 -11   6        1.10       -2.99     11.63 o
  -5 -11   6       29.80       33.80     14.60 o
  -4 -11   6      343.28      347.29     23.47 o
  -3 -11   6        0.01       27.52      6.50 o
  -2 -11   6      262.58      262.06     11.65 o
  -1 -11   6     2500.13     2487.68     37.42 o
   0 -11   6        6.83        7.42      3.92 o
   1 -11   6      181.31      168.65      9.30 o
   2 -11   6      167.05      203.34      9.03 o
   3 -11   6      172.31      156.08     15.69 o
   4 -11   6       53.18       76.42     10.31 o
   5 -11   6      317.36      314.88     17.79 o
   6 -11   6       73.49       80.94     13.64 o
   7 -11   6       21.59       11.63      9.68 o
   8 -11   6      663.74      686.61     35.45 o
   9 -11   6       75.29       80.85     16.30 o
  10 -11   6       63.62      110.99     26.08 o
  -8 -10   6        0.05       -4.48     21.70 o
  -7 -10   6       47.11      130.29     37.23 o
  -6 -10   6        3.86       -6.09      9.93 o
  -5 -10   6      363.77      320.03     29.70 o
  -4 -10   6      231.83      177.90     31.74 o
  -3 -10   6       52.46       76.76      7.79 o
  -2 -10   6      306.48      352.43     16.52 o
  -1 -10   6        0.10        0.80      3.22 o
   0 -10   6        4.37        2.09      5.19 o
   1 -10   6        0.33       42.12      5.44 o
   2 -10   6      121.42      210.56      8.82 o
   3 -10   6       13.81       16.81      4.19 o
   4 -10   6        6.02       14.76      5.07 o
   5 -10   6       16.57       25.93      5.93 o
   6 -10   6      373.70      403.58     14.32 o
   7 -10   6       39.86       39.48     12.54 o
   8 -10   6      719.70      738.37     35.46 o
   9 -10   6        0.41       13.36     10.98 o
  10 -10   6       68.38       27.16     14.47 o
  -8  -9   6       88.03       70.30     31.74 o
  -7  -9   6       14.44        2.79     10.95 o
  -6  -9   6        0.44        6.80     10.64 o
  -5  -9   6      857.09      885.45     42.94 o
  -4  -9   6      164.53      130.24     15.02 o
  -3  -9   6      382.21      352.89     13.57 o
  -2  -9   6      729.45      683.01     15.01 o
  -1  -9   6      635.60      612.86     13.98 o
   0  -9   6     2383.49     2264.42     37.56 o
   1  -9   6      159.76      166.47      7.42 o
   2  -9   6     2169.33     2214.50     29.81 o
   3  -9   6      824.80      900.85     16.53 o
   4  -9   6        0.21        4.46      3.37 o
   5  -9   6      113.42      129.18      7.93 o
   6  -9   6      394.86      378.86     11.87 o
   7  -9   6       22.67       25.37     10.69 o
   8  -9   6      802.80      827.96     37.04 o
   9  -9   6       41.27       40.60     26.26 o
  10  -9   6        9.53       10.64     12.07 o
  -8  -8   6       20.81       14.52     22.93 o
  -7  -8   6        0.09        7.36     11.04 o
  -6  -8   6      251.43      257.67     26.34 o
  -5  -8   6      411.59      387.97     28.92 o
  -4  -8   6       94.48       67.00     11.35 o
  -3  -8   6      414.66      394.82     16.06 o
  -2  -8   6     1407.80     1438.23     21.91 o
  -1  -8   6      212.84      225.35      8.44 o
   0  -8   6     1965.32     2225.00     39.65 o
   1  -8   6      550.43      683.73     14.27 o
   2  -8   6       31.76       84.24      5.93 o
   3  -8   6       66.97       78.59      4.88 o
   4  -8   6       59.72       30.86      4.28 o
   5  -8   6      689.52      659.60     14.44 o
   6  -8   6        3.93        3.58      6.42 o
   7  -8   6     1852.16     1810.68     44.61 o
   8  -8   6       63.08       73.39     13.27 o
   9  -8   6       27.64       41.28     15.71 o
  10  -8   6       99.08       78.43     33.88 o
  -9  -7   6        0.86       26.28     27.45 o
  -8  -7   6       29.83       26.85     13.33 o
  -7  -7   6       23.46       17.48     11.78 o
  -6  -7   6      246.36      245.73     24.59 o
  -5  -7   6      140.92      133.23     22.02 o
  -4  -7   6      302.24      304.39     14.38 o
  -3  -7   6        8.26       -0.82      3.62 o
  -2  -7   6     1961.08     2095.11     25.58 o
  -1  -7   6     3501.53     3360.46     41.42 o
   0  -7   6     3119.53     3005.39     97.84 o
   1  -7   6      819.22      832.67     13.17 o
   2  -7   6      428.64      416.39     11.78 o
   3  -7   6        1.38       35.04      3.91 o
   4  -7   6       19.96       28.20      3.96 o
   5  -7   6        2.20       -1.77      2.49 o
   6  -7   6      157.62      178.52     12.56 o
   7  -7   6       30.16       20.21      7.06 o
   8  -7   6      177.05      195.10     18.02 o
   9  -7   6       21.89        2.63      9.22 o
  10  -7   6      140.57      188.53     23.66 o
  -9  -6   6       21.13       31.62     26.99 o
  -8  -6   6        0.17       11.64     10.85 o
  -7  -6   6       72.28       78.28     16.08 o
  -6  -6   6       41.60       49.29     12.83 o
  -5  -6   6      101.90      113.32     16.81 o
  -4  -6   6      206.04      229.31     12.02 o
  -3  -6   6      309.59      383.61     10.99 o
  -2  -6   6      726.16      746.69     12.50 o
  -1  -6   6      410.67      491.39     11.39 o
   0  -6   6     7888.97     8293.15     84.28 o
   1  -6   6      891.33      851.22     14.27 o
   2  -6   6        7.93      110.67     10.31 o
   3  -6   6     1079.95     1049.34     15.68 o
   4  -6   6      245.63      207.10      7.70 o
   5  -6   6     1710.82     1684.91     30.83 o
   6  -6   6      266.78      303.16     14.62 o
   7  -6   6      489.94      513.85     23.21 o
   8  -6   6     1015.38     1093.57     27.76 o
   9  -6   6        3.30       20.12      9.14 o
  10  -6   6       24.42       20.47     16.42 o
  -9  -5   6        0.51       -0.71     20.32 o
  -8  -5   6       70.96      126.16     35.59 o
  -7  -5   6       14.73        7.38      8.91 o
  -6  -5   6        4.48       -1.37      7.42 o
  -5  -5   6      140.34      135.04     24.73 o
  -4  -5   6        1.45       -4.15      4.15 o
  -3  -5   6       90.44       65.46      4.50 o
  -2  -5   6       40.02       63.82      3.83 o
  -1  -5   6      513.78      600.00     11.09 o
   0  -5   6    20063.76    19805.52    173.44 o
   1  -5   6     3988.54     3624.10     40.96 o
   2  -5   6       84.12      119.94      6.47 o
   3  -5   6     1468.35     1510.82     18.47 o
   4  -5   6      978.32     1027.00     16.80 o
   5  -5   6      212.87      227.54     14.03 o
   6  -5   6       61.89       61.82      9.53 o
   7  -5   6      103.59       77.05     11.74 o
   8  -5   6      131.76      131.04     14.79 o
   9  -5   6        3.67       -6.72      6.72 o
  10  -5   6        1.33       13.82     22.93 o
 -10  -4   6       17.75       11.74     17.86 o
  -9  -4   6       49.25       65.13     12.07 o
  -8  -4   6      181.58      202.95     19.95 o
  -7  -4   6        8.17       -2.30      7.36 o
  -6  -4   6      912.39      828.97     35.35 o
  -5  -4   6      154.04      174.89     17.24 o
  -4  -4   6       22.81       17.69      4.16 o
  -3  -4   6      869.48      839.02     18.02 o
  -2  -4   6     1920.09     1994.53     21.82 o
  -1  -4   6      292.74      547.37      8.91 o
   0  -4   6     4425.69     4370.99     46.55 o
   1  -4   6    31990.07    29724.58    259.35 o
   2  -4   6     5104.08     5519.56     54.78 o
   3  -4   6      399.38      486.52     12.88 o
   4  -4   6     2073.92     2250.60     32.20 o
   5  -4   6     1400.02     1332.95     31.27 o
   6  -4   6      218.14      199.69     14.24 o
   7  -4   6        3.09        8.88     10.23 o
   8  -4   6       18.27       26.16      9.12 o
   9  -4   6      212.06      245.82     20.65 o
  10  -4   6       47.96       83.04     17.80 o
  11  -4   6        0.21       30.49     26.02 o
 -10  -3   6        1.42        8.98     21.19 o
  -9  -3   6      186.19      148.09     39.05 o
  -8  -3   6      533.90      575.63     45.99 o
  -7  -3   6       47.13       24.45      9.70 o
  -6  -3   6      459.39      432.10     24.46 o
  -5  -3   6      604.43      591.92     27.72 o
  -4  -3   6       43.67       73.64      7.28 o
  -3  -3   6      482.80      474.60      9.63 o
  -2  -3   6      222.25      196.63      5.54 o
  -1  -3   6     4101.94     5767.09     60.60 o
   0  -3   6     5205.95     5104.93     40.66 o
   1  -3   6     2490.67     2104.77     26.16 o
   2  -3   6     5652.37     6121.41     55.07 o
   3  -3   6     2164.03     2269.20     28.46 o
   4  -3   6     3408.75     3415.97     40.03 o
   5  -3   6       56.61       72.53     10.52 o
   6  -3   6      548.56      520.61     20.56 o
   7  -3   6       99.61       97.17     12.42 o
   8  -3   6      159.97      160.89     16.30 o
   9  -3   6       85.40       63.97     16.99 o
  10  -3   6        7.61        4.10     13.80 o
 -10  -2   6        6.83       29.32     18.43 o
  -9  -2   6       88.07       60.99     20.26 o
  -8  -2   6      744.20      822.45     33.12 o
  -7  -2   6       38.42       19.71      7.83 o
  -6  -2   6       43.16       40.08      7.54 o
  -5  -2   6        0.93       -3.55      3.55 o
  -4  -2   6       42.09       66.33      3.32 o
  -3  -2   6        1.51       50.44     10.02 o
  -2  -2   6    10038.67     9985.85    121.79 o
  -1  -2   6      761.11      803.81     10.47 o
   0  -2   6     4104.78     3943.08     44.45 o
   1  -2   6       79.47      231.87     10.83 o
   2  -2   6      450.07      460.64      8.65 o
   3  -2   6     1165.58     1310.89     19.18 o
   4  -2   6    10358.84    11167.50    112.69 o
   5  -2   6      430.20      450.25     17.60 o
   6  -2   6      165.92      151.57     13.21 o
   7  -2   6      148.65      155.84     14.86 o
   8  -2   6       22.38        6.65      6.97 o
   9  -2   6      860.31      994.44     51.94 o
  10  -2   6       97.41       99.83     23.35 o
 -10  -1   6       21.67       35.22     17.96 o
  -9  -1   6       16.80       13.10     15.09 o
  -8  -1   6      345.59      339.73     33.33 o
  -7  -1   6     1322.45     1289.38     34.35 o
  -6  -1   6      455.26      480.03     41.97 o
  -5  -1   6     1185.03     1247.18     19.02 o
  -4  -1   6      202.54      285.61      8.27 o
  -3  -1   6      839.47      874.92     11.77 o
  -2  -1   6     6980.63     7190.51     80.67 o
  -1  -1   6     2153.63     2058.92     20.37 o
   0  -1   6      560.14      559.23      7.48 o
   1  -1   6     2281.39     2348.16     24.06 o
   2  -1   6      989.71      823.26     13.09 o
   3  -1   6       53.81       51.24      7.32 o
   4  -1   6      764.97      737.84     15.03 o
   5  -1   6       10.26       12.63      4.57 o
   6  -1   6      171.60      164.13     18.36 o
   7  -1   6       67.39       83.39     16.99 o
   8  -1   6       22.77       39.83     10.49 o
   9  -1   6       41.49       24.34     18.05 o
  10  -1   6       37.55       53.30     28.57 o
 -10   0   6       26.68       26.67     16.81 o
  -9   0   6       66.26       58.65     18.18 o
  -8   0   6        0.10        1.71     12.14 o
  -7   0   6      463.05      445.71     13.55 o
  -6   0   6       24.54       22.18      4.31 o
  -5   0   6      171.98      157.11      7.20 o
  -4   0   6     1612.39     1835.97     22.80 o
  -3   0   6     1502.07     1802.68     19.96 o
  -2   0   6       72.09       87.79      3.60 o
  -1   0   6     2808.30     2691.28     25.73 o
   0   0   6    18600.25    17976.61    125.72 o
   1   0   6      185.31      190.71      6.26 o
   2   0   6      423.07      358.59      8.69 o
   3   0   6        8.86       70.07     10.57 o
   4   0   6       34.55       48.23      4.88 o
   5   0   6       28.96       71.09      9.71 o
   6   0   6       48.96       43.24      5.96 o
   7   0   6      497.85      450.52     32.13 o
   8   0   6       11.71       16.69      9.56 o
   9   0   6      199.45      178.08     28.21 o
  10   0   6      105.96      165.21     29.86 o
 -10   1   6       72.34      119.51     27.05 o
  -9   1   6       11.67        7.92     13.11 o
  -8   1   6       40.48       77.95     25.63 o
  -7   1   6     1319.90     1278.00     64.97 o
  -6   1   6      198.30      220.95     11.07 o
  -5   1   6      327.69      353.38     10.64 o
  -4   1   6     1813.87     1924.41     26.73 o
  -3   1   6     1692.06     1902.08     22.38 o
  -2   1   6      818.49      742.42     11.36 o
  -1   1   6       37.92       53.70      3.35 o
   0   1   6     1421.80     1310.18     13.09 o
   1   1   6       60.31       44.80      4.03 o
   2   1   6        7.63       26.01      3.59 o
   3   1   6     9010.81     9577.37     97.87 o
   4   1   6       74.35       92.40      6.77 o
   5   1   6      256.85      280.00     15.00 o
   6   1   6        3.95        2.53      3.51 o
   7   1   6        2.33        2.04      3.54 o
   8   1   6       85.25       25.99     45.75 o
   9   1   6       67.13       48.41     25.67 o
  10   1   6       36.11       44.00     18.96 o
 -10   2   6      152.86      224.29     47.59 o
  -9   2   6        0.06        1.10     13.57 o
  -8   2   6      117.96      166.41     25.00 o
  -7   2   6       11.14      -11.23     11.41 o
  -6   2   6      456.38      442.34     10.34 o
  -5   2   6      172.30      182.16      7.37 o
  -4   2   6     9565.98    10547.18    115.83 o
  -3   2   6       54.95       61.07      4.01 o
  -2   2   6      128.79      113.63      4.90 o
  -1   2   6       16.19       40.36      3.04 o
   0   2   6       27.69        6.86      2.58 o
   1   2   6        1.10       10.28      2.62 o
   2   2   6      140.00      185.59      7.52 o
   3   2   6     1562.40     1481.46     23.47 o
   4   2   6      666.66      678.20     17.20 o
   5   2   6       28.79       28.77      5.46 o
   6   2   6       21.51       23.70      6.39 o
   7   2   6        5.14        8.44      6.31 o
   8   2   6       83.21       66.19     25.97 o
   9   2   6      604.37      614.84     66.82 o
  10   2   6       69.17      100.51     37.53 o
 -11   3   6        8.39       -1.53     29.06 o
 -10   3   6       46.71       23.30     29.01 o
  -9   3   6        1.82        9.36     25.50 o
  -8   3   6     1559.07     1291.98     78.48 o
  -7   3   6       36.84       39.32     12.56 o
  -6   3   6      292.60      313.97      9.44 o
  -5   3   6     1045.60     1001.00     30.00 o
  -4   3   6       68.80       78.93      7.87 o
  -3   3   6     1477.77     1378.99     18.12 o
  -2   3   6      116.37       92.01      7.87 o
  -1   3   6      141.91      174.30      5.29 o
   0   3   6     1756.67     1746.05     21.70 o
   1   3   6      198.54      168.62      6.46 o
   2   3   6      999.52     1206.98     18.45 o
   3   3   6       44.44       62.64      5.74 o
   4   3   6     1074.16     1126.06     25.00 o
   5   3   6       15.53        9.17      5.37 o
   6   3   6       62.47       67.93      9.52 o
   7   3   6      220.83      227.07     17.20 o
   8   3   6      365.46      419.98     23.73 o
   9   3   6       44.06       21.54     23.60 o
 -11   4   6      142.99      160.92     46.35 o
 -10   4   6      169.23      143.37     41.96 o
  -9   4   6        5.77       16.03     26.52 o
  -8   4   6       21.86       13.60     20.11 o
  -7   4   6      128.63      131.72     13.89 o
  -6   4   6      365.95      319.12     11.42 o
  -5   4   6      360.03      410.69     10.82 o
  -4   4   6       68.06       75.46      5.09 o
  -3   4   6     9372.40    10077.74    102.44 o
  -2   4   6        7.69        9.20      2.63 o
  -1   4   6       87.66      114.45      4.98 o
   0   4   6     8723.92     9088.60     85.31 o
   1   4   6     3025.64     3141.77     33.28 o
   2   4   6     2624.61     2563.19     28.57 o
   3   4   6        1.54        5.70      3.35 o
   4   4   6      145.07      161.45     11.89 o
   5   4   6       56.21       31.90      9.99 o
   6   4   6       37.07       22.44     10.13 o
   7   4   6        6.44        6.18      7.04 o
   8   4   6       31.84       45.66     12.46 o
   9   4   6        3.53       30.02     26.02 o
 -11   5   6        7.07       -2.64     27.45 o
 -10   5   6        0.01        7.48     25.15 o
  -9   5   6       32.66       -6.25     23.00 o
  -8   5   6       11.84       -0.45     21.08 o
  -7   5   6      222.38      214.47     17.00 o
  -6   5   6      239.38      257.01     16.37 o
  -5   5   6     1215.26     1292.88     21.30 o
  -4   5   6        0.01        2.66      3.33 o
  -3   5   6      692.38      712.12     13.95 o
  -2   5   6     1422.41     1630.53     28.81 o
  -1   5   6     3228.71     3272.65     32.52 o
   0   5   6     3478.76     3488.51     39.11 o
   1   5   6      443.52      433.27     13.58 o
   2   5   6       41.62       41.46      4.29 o
   3   5   6      471.91      516.29     13.41 o
   4   5   6       65.48       57.99      9.08 o
   5   5   6        6.04        7.18      6.35 o
   6   5   6      449.83      440.92     21.30 o
   7   5   6      142.70      153.06     50.65 o
   8   5   6      105.69      149.61     19.82 o
   9   5   6        0.69       16.79     24.35 o
 -11   6   6        0.88      -14.60     29.32 o
 -10   6   6       20.15        5.25     26.88 o
  -9   6   6      419.31      466.13     53.49 o
  -8   6   6      106.51       88.48     21.79 o
  -7   6   6        9.88        1.35      7.58 o
  -6   6   6       10.64       17.91      5.74 o
  -5   6   6      157.90      208.59     10.22 o
  -4   6   6     1944.95     1919.79     40.34 o
  -3   6   6        0.10        1.79      2.71 o
  -2   6   6     3178.55     3143.56     33.71 o
  -1   6   6      115.23      123.73      5.99 o
   0   6   6        8.94       18.52      3.69 o
   1   6   6     2838.75     2857.33     35.17 o
   2   6   6      516.22      536.54     12.13 o
   3   6   6       61.59       63.91      8.05 o
   4   6   6      540.84      524.48     20.65 o
   5   6   6       21.84       14.27      7.19 o
   6   6   6       20.73       25.38      8.33 o
   7   6   6       31.89       24.54     12.06 o
   8   6   6       21.46       63.88     30.51 o
 -11   7   6       42.52       12.13     32.09 o
 -10   7   6       34.20       34.69     28.72 o
  -9   7   6      417.80      411.13     50.94 o
  -8   7   6      163.53      157.64     21.97 o
  -7   7   6      153.11      145.37      7.89 o
  -6   7   6        0.60        7.51      4.32 o
  -5   7   6      120.58      136.43      9.29 o
  -4   7   6     1588.20     1681.30     27.88 o
  -3   7   6      109.08       79.24      6.11 o
  -2   7   6       13.32       17.19      3.53 o
  -1   7   6     1063.53     1190.22     18.18 o
   0   7   6     2376.38     2456.43     30.23 o
   1   7   6      205.33      200.18      8.99 o
   2   7   6      836.87      858.00     17.27 o
   3   7   6       67.98       86.14      9.35 o
   4   7   6      115.24      115.39     21.71 o
   5   7   6     1798.24     1630.56     40.93 o
   6   7   6      189.43      225.47     20.79 o
   7   7   6       70.65       72.16     17.70 o
   8   7   6        6.45        8.38     25.39 o
 -10   8   6        0.51        9.15     26.57 o
  -9   8   6       90.42      124.11     33.93 o
  -8   8   6       17.84       13.85      9.64 o
  -7   8   6      103.80       88.03     24.56 o
  -6   8   6      179.82      183.62     12.96 o
  -5   8   6       17.85       22.19      6.63 o
  -4   8   6       50.48       52.00      7.89 o
  -3   8   6      430.21      461.54     12.65 o
  -2   8   6      898.26     1002.28     17.93 o
  -1   8   6        0.92       10.77      3.61 o
   0   8   6       40.69       29.86      4.75 o
   1   8   6        1.88       -3.59      3.70 o
   2   8   6        2.97       29.58      6.11 o
   3   8   6      371.22      356.85     16.31 o
   4   8   6      106.49      108.95     15.77 o
   5   8   6      594.65      690.54     26.78 o
   6   8   6       26.33        6.13      9.57 o
   7   8   6        6.70       -2.78     11.19 o
   8   8   6       13.05        5.88     23.17 o
 -10   9   6      106.75      139.63     39.05 o
  -9   9   6        2.08        2.97     12.29 o
  -8   9   6      193.55      146.13     18.21 o
  -7   9   6       24.69       24.84      7.41 o
  -6   9   6        1.30        0.73      5.47 o
  -5   9   6      178.08      179.30     13.43 o
  -4   9   6      102.98      103.00     10.97 o
  -3   9   6      236.72      206.42     11.77 o
  -2   9   6        1.62       45.39      4.73 o
  -1   9   6       24.37       14.09      4.11 o
   0   9   6       52.22       48.10      6.10 o
   1   9   6      434.89      412.03     13.55 o
   2   9   6     1909.33     1772.71     30.55 o
   3   9   6     1667.51     1612.76     34.61 o
   4   9   6       13.81       12.75      7.85 o
   5   9   6        6.71       16.91     10.16 o
   6   9   6       16.81        2.84     11.56 o
   7   9   6       21.67       18.19     23.22 o
 -10  10   6       19.26       47.87     31.55 o
  -9  10   6      521.68      491.58     65.98 o
  -8  10   6        7.75        6.26     10.43 o
  -7  10   6       15.71       22.37      7.62 o
  -6  10   6       16.87       16.35      7.59 o
  -5  10   6       37.43       29.17      8.07 o
  -4  10   6      701.01      657.84     26.70 o
  -3  10   6      272.77      241.14     13.21 o
  -2  10   6      460.72      390.19     13.53 o
  -1  10   6        3.22       25.36      5.26 o
   0  10   6      712.21      752.40     17.86 o
   1  10   6      784.30      823.04     19.23 o
   2  10   6      210.06      193.47     11.35 o
   3  10   6     1871.35     1812.11     38.11 o
   4  10   6      675.96      690.47     32.70 o
   5  10   6       27.49        1.77      9.64 o
   6  10   6      245.72      273.95     31.95 o
   7  10   6      157.22      180.76     47.47 o
  -9  11   6      119.38      185.62     41.93 o
  -8  11   6       55.98       59.69     12.17 o
  -7  11   6      280.11      284.55     17.72 o
  -6  11   6       80.98      110.38     12.29 o
  -5  11   6       49.33       70.79     10.83 o
  -4  11   6      454.39      441.86     20.60 o
  -3  11   6       32.45       41.99      7.53 o
  -2  11   6      188.39      269.59     12.00 o
  -1  11   6     1468.27     1488.75     28.40 o
   0  11   6      453.81      477.04     14.05 o
   1  11   6     1632.38     1557.71     30.07 o
   2  11   6       14.19       17.38      6.56 o
   3  11   6        0.13       21.16      8.35 o
   4  11   6       25.75       13.26      8.16 o
   5  11   6       63.67       44.24     25.48 o
   6  11   6      141.94      116.26     38.13 o
  -9  12   6      120.56      120.72     33.66 o
  -8  12   6       86.37       83.01     11.48 o
  -7  12   6      167.80      156.41     15.16 o
  -6  12   6      369.54      344.88     19.93 o
  -5  12   6       52.99      118.60     21.76 o
  -4  12   6      654.53      630.85     24.50 o
  -3  12   6     1391.59     1357.71     43.51 o
  -2  12   6      138.66      148.47     10.14 o
  -1  12   6      376.96      478.90     18.51 o
   0  12   6      378.59      403.55     15.03 o
   1  12   6      193.55      190.99     12.24 o
   2  12   6      717.43      702.99     20.47 o
   3  12   6       28.59       32.27      9.55 o
   4  12   6        4.01       -9.37      9.37 o
   5  12   6       25.04       41.84     17.98 o
   6  12   6       17.25       31.99     26.83 o
  -9  13   6       81.38      111.57     33.13 o
  -8  13   6      122.98      151.91     25.47 o
  -7  13   6       79.80       63.18     11.87 o
  -6  13   6      312.04      304.49     19.85 o
  -5  13   6     2088.04     1962.50     46.83 o
  -4  13   6      405.65      378.74     21.21 o
  -3  13   6      848.12      882.47     25.77 o
  -2  13   6       17.73       19.49      6.18 o
  -1  13   6       87.70       88.46     15.94 o
   0  13   6     1623.24     1638.90     42.83 o
   1  13   6        7.42       13.15      6.51 o
   2  13   6      177.05      162.03     12.06 o
   3  13   6       89.96       96.07     12.91 o
   4  13   6       84.17      101.83     15.74 o
   5  13   6       61.47       78.48     32.04 o
  -9  14   6       28.81       50.14     25.57 o
  -8  14   6       28.80       56.28     16.67 o
  -7  14   6       33.19       59.42     15.31 o
  -6  14   6        0.28       16.24      9.02 o
  -5  14   6      519.71      504.84     24.93 o
  -4  14   6     1603.36     1474.56     41.00 o
  -3  14   6      349.63      355.55     18.47 o
  -2  14   6      366.17      386.79     15.74 o
  -1  14   6       14.55       14.39      7.41 o
   0  14   6      266.26      284.14     25.94 o
   1  14   6       27.80       38.04      8.92 o
   2  14   6       16.37        9.05      9.45 o
   3  14   6      160.84      180.83     25.26 o
   4  14   6       14.20       12.59     11.51 o
   5  14   6       11.87       -6.01     21.73 o
  -9  15   6       25.54       81.90     30.31 o
  -8  15   6        9.57        5.49     18.15 o
  -7  15   6       51.73       68.83     14.29 o
  -6  15   6       15.62       19.21      9.96 o
  -5  15   6      192.49      189.94     18.93 o
  -4  15   6       59.42       54.98     10.59 o
  -3  15   6      196.70      189.94     15.12 o
  -2  15   6      132.78      118.37     10.39 o
  -1  15   6       41.18       24.09      8.03 o
   0  15   6      244.84      270.34     16.34 o
   1  15   6      166.08      145.04     13.40 o
   2  15   6      154.07      137.68     13.41 o
   3  15   6      125.60      135.98     27.02 o
   4  15   6       45.53       46.89     19.75 o
  -8  16   6       22.47       69.58     27.80 o
  -7  16   6       93.12      150.53     36.14 o
  -6  16   6       23.20       48.42     13.08 o
  -5  16   6       66.17       62.60     19.46 o
  -4  16   6       61.58       68.64     15.88 o
  -3  16   6       81.65      102.38     11.69 o
  -2  16   6        8.84       13.80      6.72 o
  -1  16   6      117.63      120.62     12.05 o
   0  16   6      573.90      651.96     23.68 o
   1  16   6        5.09        2.51     10.29 o
   2  16   6        4.15       45.03     11.41 o
   3  16   6        5.30       11.70     16.51 o
  -7  17   6      139.39      118.17     34.30 o
  -6  17   6      293.48      319.73     51.07 o
  -5  17   6       17.21        4.23     11.84 o
  -4  17   6        1.22       10.92     13.29 o
  -3  17   6      337.03      320.55     26.57 o
  -2  17   6        0.18       17.71      6.60 o
  -1  17   6       45.97       67.86     11.94 o
   0  17   6      379.70      353.46     27.81 o
   1  17   6        1.88       21.09     10.07 o
   2  17   6        2.73        2.54     11.18 o
  -6  18   6       15.12       16.31     19.25 o
  -5  18   6      232.25      235.73     46.20 o
  -4  18   6       40.25       34.85     14.17 o
  -3  18   6      164.10      169.87     35.98 o
  -2  18   6      335.04      383.80     33.69 o
  -1  18   6      196.06      196.39     16.71 o
   0  18   6      300.55      322.00     25.96 o
   1  18   6       10.47       14.16     14.89 o
  -5  19   6       30.71       28.18     19.24 o
  -4  19   6      139.43      185.92     27.81 o
  -3  19   6       11.92       31.86     16.16 o
  -2  19   6        9.36       33.39     33.37 o
  -1  19   6        0.29        6.28     14.38 o
   2 -21   7       84.79       51.79     20.89 o
   3 -21   7        6.25        7.40     14.88 o
   4 -21   7       89.56       82.43     28.37 o
   0 -20   7       61.86       46.10     18.65 o
   1 -20   7      240.85      283.93     22.16 o
   2 -20   7       29.39       60.87     17.66 o
   3 -20   7       17.70       17.16     12.65 o
   4 -20   7       21.90       40.00     24.02 o
   5 -20   7        3.46       20.00     21.40 o
   6 -20   7        4.05        3.19     17.57 o
  -2 -19   7       19.20       33.50     17.88 o
  -1 -19   7       51.61       75.60     16.44 o
   0 -19   7        0.96       15.63     16.30 o
   1 -19   7       14.64       25.20      9.49 o
   2 -19   7      298.15      286.52     21.92 o
   3 -19   7        0.85        7.29     11.06 o
   4 -19   7        3.22        1.01     16.69 o
   5 -19   7        4.90       10.27     17.51 o
   6 -19   7       12.69       22.74     22.37 o
   7 -19   7      278.63      258.37     49.15 o
  -3 -18   7       55.12       30.94     26.55 o
  -2 -18   7      108.23      137.98     30.38 o
  -1 -18   7       39.69       45.64     13.93 o
   0 -18   7      195.65      232.90     20.63 o
   1 -18   7       20.51       25.96      9.19 o
   2 -18   7        4.17        5.81      8.70 o
   3 -18   7       37.53       44.08     11.94 o
   4 -18   7      221.37      203.62     22.93 o
   5 -18   7       42.66       37.86      9.73 o
   6 -18   7        0.04       28.74     18.80 o
   7 -18   7       62.82       52.50     25.12 o
   8 -18   7        0.00        1.05     12.98 o
  -3 -17   7       80.40       80.94     30.43 o
  -2 -17   7      202.02      217.81     38.17 o
  -1 -17   7      174.74      144.55     18.91 o
   0 -17   7       30.43       32.56      9.73 o
   1 -17   7        8.57       25.25      7.96 o
   2 -17   7      376.48      390.57     22.99 o
   3 -17   7        3.17       14.34      9.62 o
   4 -17   7      253.69      248.75     24.01 o
   5 -17   7      100.59       95.48     16.36 o
   6 -17   7       60.88       66.55     12.42 o
   7 -17   7      188.69      175.95     39.24 o
   8 -17   7       23.87       15.50     21.52 o
  -4 -16   7        3.71      -12.51     17.17 o
  -3 -16   7       39.02       24.84     17.29 o
  -2 -16   7       20.28       12.62     11.88 o
  -1 -16   7      198.00      182.88     16.81 o
   0 -16   7      147.30      126.10     14.73 o
   1 -16   7       45.54       42.98      8.57 o
   2 -16   7      101.94       76.38     13.70 o
   3 -16   7        1.42        9.96      7.73 o
   4 -16   7       61.43       53.99     12.24 o
   5 -16   7      599.20      594.22     51.70 o
   6 -16   7       16.87       15.20      8.52 o
   7 -16   7       33.86       39.02     14.59 o
   8 -16   7      153.14      143.28     37.70 o
   9 -16   7      109.80      130.95     37.16 o
  -5 -15   7       27.57       35.64     34.88 o
  -4 -15   7      286.09      263.68     28.63 o
  -3 -15   7      189.96      178.64     14.11 o
  -2 -15   7        4.47       29.63     10.61 o
  -1 -15   7       28.22       31.08     11.14 o
   0 -15   7        0.75        0.96      8.89 o
   1 -15   7        1.19       -0.29      5.83 o
   2 -15   7       29.35       21.25      6.86 o
   3 -15   7      603.29      648.94     44.38 o
   4 -15   7      147.68      129.28     18.24 o
   5 -15   7      453.28      394.77     27.44 o
   6 -15   7        1.69        1.98      6.71 o
   7 -15   7        3.70        9.99      7.36 o
   8 -15   7      234.90      244.88     18.20 o
   9 -15   7       24.15       86.32     29.65 o
  -6 -14   7        1.68       16.19     26.12 o
  -5 -14   7        1.53       13.48     15.88 o
  -4 -14   7        0.77        8.91     11.90 o
  -3 -14   7       47.69       44.57      9.18 o
  -2 -14   7      397.39      381.73     19.13 o
  -1 -14   7       26.89       49.51      7.96 o
   0 -14   7        0.07        4.21      5.16 o
   1 -14   7        0.34        7.02      6.63 o
   2 -14   7      349.98      314.25     18.37 o
   3 -14   7     1474.11     1333.12     43.44 o
   4 -14   7      175.11      196.34     19.31 o
   5 -14   7      246.56      233.42     18.39 o
   6 -14   7       44.88       27.89      8.61 o
   7 -14   7       27.40       23.11     10.23 o
   8 -14   7        6.78       10.63     10.65 o
   9 -14   7       13.15       27.14     17.33 o
  10 -14   7       51.01       47.89     21.10 o
  -6 -13   7        0.00       -8.24     19.73 o
  -5 -13   7       73.03       36.60     17.21 o
  -4 -13   7        0.38       18.62     10.86 o
  -3 -13   7      221.15      187.30     14.07 o
  -2 -13   7       21.94       21.81      6.89 o
  -1 -13   7       19.60       13.82      5.37 o
   0 -13   7       12.92        6.23      4.81 o
   1 -13   7       29.35       60.08      9.38 o
   2 -13   7     1268.84     1145.87     38.09 o
   3 -13   7      918.44      930.05     52.91 o
   4 -13   7       59.57       66.47     11.99 o
   5 -13   7      253.00      259.78     18.20 o
   6 -13   7      237.38      208.82     16.76 o
   7 -13   7      323.04      373.51     19.95 o
   8 -13   7      287.45      309.18     28.29 o
   9 -13   7      140.44      117.49     20.38 o
  10 -13   7        1.14        7.40     38.79 o
  -7 -12   7        8.24       18.42     24.88 o
  -6 -12   7        0.45      -12.54     12.54 o
  -5 -12   7       40.26       40.20     28.17 o
  -4 -12   7        2.98        4.94     10.04 o
  -3 -12   7       31.94       43.09      8.08 o
  -2 -12   7        4.90       13.45      6.21 o
  -1 -12   7      184.66      207.65     11.94 o
   0 -12   7        8.69       -2.30      3.75 o
   1 -12   7      202.65      194.53     11.06 o
   2 -12   7      409.26      402.74     15.40 o
   3 -12   7       13.46       11.27      6.50 o
   4 -12   7        0.77       57.74      9.52 o
   5 -12   7     1274.17     1278.15     35.34 o
   6 -12   7      103.40      107.09     17.81 o
   7 -12   7       37.69       22.98     10.91 o
   8 -12   7       87.88       94.12     17.24 o
   9 -12   7       80.42       62.28     20.08 o
  10 -12   7       68.67       85.33     22.65 o
  -7 -11   7       25.79       15.29     24.82 o
  -6 -11   7        0.79       -5.60     12.16 o
  -5 -11   7      599.36      657.53     41.42 o
  -4 -11   7      514.46      463.91     26.20 o
  -3 -11   7      672.37      670.75     20.84 o
  -2 -11   7      190.50      222.65     12.22 o
  -1 -11   7       47.08       73.32      6.94 o
   0 -11   7       25.04       18.01      4.46 o
   1 -11   7      788.40      810.62     18.13 o
   2 -11   7       58.74       48.13      7.86 o
   3 -11   7        2.87        6.32      6.09 o
   4 -11   7     1048.74      958.61     28.78 o
   5 -11   7      235.34      208.23     15.04 o
   6 -11   7     1857.89     1793.42     41.19 o
   7 -11   7      425.57      421.50     42.24 o
   8 -11   7      100.85       84.20     16.42 o
   9 -11   7      397.87      460.68     33.05 o
  10 -11   7       63.75      100.04     23.71 o
  -8 -10   7        5.61        9.96     23.32 o
  -7 -10   7       29.03       43.52     25.07 o
  -6 -10   7       33.44       37.13     14.79 o
  -5 -10   7      770.67      696.70     39.61 o
  -4 -10   7      285.57      291.11     20.96 o
  -3 -10   7     1505.90     1496.20     28.27 o
  -2 -10   7      128.47      135.06      8.12 o
  -1 -10   7       84.69      107.77      7.39 o
   0 -10   7       28.68       25.10      4.74 o
   1 -10   7       15.52       28.68      6.20 o
   2 -10   7      212.56      197.11      6.86 o
   3 -10   7      265.24      256.36     15.09 o
   4 -10   7     1595.37     1499.01     35.51 o
   5 -10   7       50.48       72.18      8.38 o
   6 -10   7      436.46      413.82     14.51 o
   7 -10   7     1009.67      965.41     38.96 o
   8 -10   7     1203.76     1132.56     44.10 o
   9 -10   7       29.17       32.37     16.36 o
  10 -10   7       13.76        8.44     12.75 o
  -8  -9   7        2.48       -5.33     19.19 o
  -7  -9   7       84.08       96.95     22.63 o
  -6  -9   7       55.76       30.46     13.51 o
  -5  -9   7       23.39       24.64     14.35 o
  -4  -9   7        8.98        6.64     12.51 o
  -3  -9   7       81.84       48.95      7.25 o
  -2  -9   7       15.05       19.38      4.33 o
  -1  -9   7      230.85      213.35      8.75 o
   0  -9   7       32.04       45.09      6.55 o
   1  -9   7      593.81      548.68     13.17 o
   2  -9   7       51.30      221.13      8.45 o
   3  -9   7        3.52        8.11      2.91 o
   4  -9   7      102.76      133.95      8.06 o
   5  -9   7     1833.56     1748.13     29.00 o
   6  -9   7        0.29        1.31      3.29 o
   7  -9   7        6.95       -4.81     10.25 o
   8  -9   7        6.79       12.98     14.72 o
   9  -9   7        1.50       -2.75      8.64 o
  10  -9   7      337.74      456.77     33.55 o
  -8  -8   7       19.85       43.11     29.17 o
  -7  -8   7       17.28       34.33     14.35 o
  -6  -8   7       41.81       17.03     11.54 o
  -5  -8   7       13.51       32.14     12.45 o
  -4  -8   7      824.67      829.09     29.25 o
  -3  -8   7      149.63      154.94     10.93 o
  -2  -8   7      456.32      431.33     11.16 o
  -1  -8   7       50.33       82.72      6.42 o
   0  -8   7       73.24       94.09      9.66 o
   1  -8   7       24.12       59.85      9.39 o
   2  -8   7      185.48      451.38     20.87 o
   3  -8   7      987.47      969.22     17.60 o
   4  -8   7       29.68       34.46      4.47 o
   5  -8   7      311.32      300.25      9.56 o
   6  -8   7     1729.97     1627.75     40.22 o
   7  -8   7     1314.08     1316.92     37.73 o
   8  -8   7      280.43      321.38     21.87 o
   9  -8   7        5.37        2.48      9.75 o
  10  -8   7        0.84       11.04     20.62 o
  -9  -7   7       22.85       25.77     28.47 o
  -8  -7   7      552.67      667.46     40.13 o
  -7  -7   7       25.40       13.65     18.37 o
  -6  -7   7      786.88      722.93     37.78 o
  -5  -7   7      499.47      576.43     32.07 o
  -4  -7   7      902.96      921.63     29.44 o
  -3  -7   7      189.68      193.16      7.54 o
  -2  -7   7     3163.51     3098.14     33.99 o
  -1  -7   7      537.51      512.84     12.41 o
   0  -7   7      191.46      181.40      7.47 o
   1  -7   7     2485.37     2371.41     26.72 o
   2  -7   7     3149.53     2931.31     50.87 o
   3  -7   7      575.80      583.71     12.79 o
   4  -7   7       25.77       19.83      3.72 o
   5  -7   7        6.49       20.13      5.01 o
   6  -7   7      789.23      865.05     22.68 o
   7  -7   7       74.75       75.51      9.62 o
   8  -7   7       18.21       11.21      9.08 o
   9  -7   7       37.95       40.54     11.68 o
  10  -7   7        5.18        5.06     11.11 o
  -9  -6   7        0.01      -16.57     16.57 o
  -8  -6   7        9.43       17.10     12.02 o
  -7  -6   7      188.19      290.45     57.59 o
  -6  -6   7       15.59       13.99     13.07 o
  -5  -6   7       96.26       78.64     14.82 o
  -4  -6   7      745.64      761.77     20.45 o
  -3  -6   7        0.91        2.19      3.15 o
  -2  -6   7     4794.39     4711.96     45.83 o
  -1  -6   7      751.88      928.99     19.17 o
   0  -6   7       83.07       68.13      5.41 o
   1  -6   7     1381.83     1290.10     18.65 o
   2  -6   7      136.64      241.08      8.47 o
   3  -6   7      234.51      373.08     11.42 o
   4  -6   7       79.46      132.76      6.89 o
   5  -6   7      191.13      193.91      7.09 o
   6  -6   7      352.62      375.58     15.68 o
   7  -6   7       43.45       29.17      8.29 o
   8  -6   7      351.48      389.85     19.58 o
   9  -6   7       71.31       65.10     26.20 o
  10  -6   7       78.31       79.46     17.51 o
  -9  -5   7        0.70       -9.25     17.85 o
  -8  -5   7     1051.17     1111.27     45.91 o
  -7  -5   7       29.83       30.29     11.69 o
  -6  -5   7      357.95      389.79     26.36 o
  -5  -5   7      809.72      759.29     33.92 o
  -4  -5   7      815.70      851.65     18.52 o
  -3  -5   7       99.62      132.18      9.42 o
  -2  -5   7      144.89      307.32     10.39 o
  -1  -5   7      839.43      830.73     12.33 o
   0  -5   7      740.13      771.91     19.24 o
   1  -5   7     5344.08     5043.86     55.24 o
   2  -5   7     2001.93     2136.52     28.61 o
   3  -5   7      161.83      268.62      7.84 o
   4  -5   7     1117.24     1076.69     17.81 o
   5  -5   7       78.13       94.25      9.78 o
   6  -5   7     1405.73     1312.71     33.41 o
   7  -5   7      562.87      582.60     23.74 o
   8  -5   7       25.57       20.12     11.37 o
   9  -5   7       52.49       71.77     11.77 o
  10  -5   7        0.80        0.64     22.52 o
 -10  -4   7        1.46       18.58     18.56 o
  -9  -4   7      145.81      119.94     15.66 o
  -8  -4   7      324.94      326.49     23.99 o
  -7  -4   7      160.47      159.24     18.43 o
  -6  -4   7       10.71       11.87      8.08 o
  -5  -4   7     1767.33     1744.53     52.62 o
  -4  -4   7        9.42       14.46      2.96 o
  -3  -4   7     1145.22     1296.86     17.82 o
  -2  -4   7     1495.22     1403.83     18.41 o
  -1  -4   7      345.38      703.08     10.35 o
   0  -4   7      823.06      734.38     10.76 o
   1  -4   7      553.22      662.03     11.25 o
   2  -4   7      210.79      177.92      6.36 o
   3  -4   7      186.97      151.83      8.59 o
   4  -4   7      225.02      233.27      7.95 o
   5  -4   7      501.66      606.95     20.49 o
   6  -4   7      207.64      213.59     14.93 o
   7  -4   7      324.81      341.45     20.81 o
   8  -4   7      127.99      128.52     15.22 o
   9  -4   7       59.81       86.00     14.22 o
  10  -4   7        1.73       18.59     24.46 o
 -10  -3   7       11.55       14.54     18.00 o
  -9  -3   7       84.48      121.68     26.27 o
  -8  -3   7      189.08      201.50     30.58 o
  -7  -3   7      218.71      200.67     18.72 o
  -6  -3   7       28.42       11.10      7.98 o
  -5  -3   7      154.50      138.99     11.65 o
  -4  -3   7       24.01       27.74      3.05 o
  -3  -3   7     3318.22     3262.58     60.45 o
  -2  -3   7     5148.64     5038.63     53.60 o
  -1  -3   7     3855.08     3692.19     34.77 o
   0  -3   7     1918.78     1685.84     18.60 o
   1  -3   7        3.81       47.68      3.18 o
   2  -3   7       89.14      103.17      4.29 o
   3  -3   7     1927.46     2042.96     30.10 o
   4  -3   7      337.84      358.78      8.97 o
   5  -3   7      182.78      164.20     16.47 o
   6  -3   7       15.61       23.42      7.35 o
   7  -3   7      100.41       76.89     15.99 o
   8  -3   7        8.77        1.07      8.61 o
   9  -3   7       15.11       13.93      9.58 o
  10  -3   7       71.77       66.78     20.55 o
 -10  -2   7       91.78       68.70     31.87 o
  -9  -2   7      189.80      214.34     31.55 o
  -8  -2   7      975.20      999.85     46.41 o
  -7  -2   7        0.03        2.37      6.29 o
  -6  -2   7     1053.34     1022.87     36.82 o
  -5  -2   7      231.88      223.91     10.08 o
  -4  -2   7     1018.77     1006.66     18.13 o
  -3  -2   7     2216.78     2011.81     41.08 o
  -2  -2   7       36.39       66.32      3.53 o
  -1  -2   7      820.32      741.11      9.54 o
   0  -2   7      906.27      784.23     10.20 o
   1  -2   7       57.66       68.36      3.27 o
   2  -2   7     2974.38     2963.18     30.30 o
   3  -2   7     1625.04     1723.39     24.04 o
   4  -2   7     1883.09     1941.07     28.00 o
   5  -2   7       51.60       53.60      4.59 o
   6  -2   7        6.71        4.23      6.45 o
   7  -2   7     1242.49     1138.98     33.88 o
   8  -2   7      101.44       86.60     14.69 o
   9  -2   7       57.46       62.39     18.25 o
  10  -2   7       17.89       18.18     16.60 o
 -10  -1   7       16.99       12.19     17.32 o
  -9  -1   7      162.16      160.49     27.89 o
  -8  -1   7       78.67       98.12     15.66 o
  -7  -1   7      476.26      502.72     24.09 o
  -6  -1   7     1318.27     1349.51     32.52 o
  -5  -1   7      237.87      280.15      8.96 o
  -4  -1   7      629.48      711.11     13.89 o
  -3  -1   7      172.79      176.34      6.19 o
  -2  -1   7       39.75       62.39      4.04 o
  -1  -1   7       35.12       48.32      3.03 o
   0  -1   7      587.42      574.91      7.69 o
   1  -1   7     1216.26     1050.26     12.45 o
   2  -1   7     7866.21     7302.77     74.57 o
   3  -1   7     1915.19     2117.46     25.94 o
   4  -1   7      155.93      178.64      7.71 o
   5  -1   7     2230.20     2430.88     35.48 o
   6  -1   7      212.18      177.61     26.41 o
   7  -1   7      322.81      281.52     24.83 o
   8  -1   7       20.57       17.40      9.10 o
   9  -1   7        0.08        5.41     13.64 o
  10  -1   7       39.40       13.40     26.64 o
 -10   0   7        0.25       12.66     16.62 o
  -9   0   7       26.48       38.24     17.03 o
  -8   0   7      600.62      559.93     78.00 o
  -7   0   7       85.79       79.15      7.11 o
  -6   0   7      477.18      467.37     18.36 o
  -5   0   7       47.78       59.74      4.90 o
  -4   0   7      220.26      249.27      6.89 o
  -3   0   7     1443.26     1688.54     19.24 o
  -2   0   7     3356.38     3296.60     35.64 o
  -1   0   7      396.70      380.63      7.16 o
   0   0   7       77.68       79.93      3.33 o
   1   0   7      499.21      422.60      6.97 o
   2   0   7      163.03      248.30     11.89 o
   3   0   7      581.10      665.84     13.43 o
   4   0   7       12.64       14.44      3.56 o
   5   0   7      363.55      345.13     12.40 o
   6   0   7       97.42       97.78     11.02 o
   7   0   7       65.95       44.68     11.04 o
   8   0   7      176.89      178.16     20.20 o
   9   0   7        9.44       16.69     24.25 o
  10   0   7      101.66       85.17     30.09 o
 -10   1   7      729.54      762.95     91.35 o
  -9   1   7       74.36       74.30     26.12 o
  -8   1   7       24.57       30.52     14.90 o
  -7   1   7        6.89        6.15      3.67 o
  -6   1   7     1427.57     1404.28     22.76 o
  -5   1   7      298.95      357.72     11.71 o
  -4   1   7     1197.20     1179.81     20.14 o
  -3   1   7     1246.18     1410.23     18.38 o
  -2   1   7     6188.37     6075.92     58.38 o
  -1   1   7      317.23      282.41      7.10 o
   0   1   7       18.32       18.97      2.86 o
   1   1   7      755.48      745.93     10.56 o
   2   1   7      130.79       96.89      5.67 o
   3   1   7     2249.32     2336.38     31.51 o
   4   1   7      399.89      400.02     13.78 o
   5   1   7        2.83        7.49      4.50 o
   6   1   7      136.59      126.09      8.45 o
   7   1   7        2.70        1.53      4.19 o
   8   1   7      193.74      193.35     27.17 o
   9   1   7       19.89       32.84     23.98 o
  10   1   7      291.32      296.72     46.23 o
 -10   2   7       11.74       -9.91     25.67 o
  -9   2   7       23.64        3.32     22.22 o
  -8   2   7      146.56      136.84     28.18 o
  -7   2   7      487.22      476.39     33.70 o
  -6   2   7      206.40      210.76      8.55 o
  -5   2   7       43.09       70.79      5.65 o
  -4   2   7     1102.18     1117.89     24.58 o
  -3   2   7     3502.80     3595.89     38.45 o
  -2   2   7      172.24      156.11      6.71 o
  -1   2   7      548.30      532.57      9.74 o
   0   2   7       10.83        4.53      2.52 o
   1   2   7       17.36       21.11      2.87 o
   2   2   7     1897.71     1902.34     24.35 o
   3   2   7       99.39      124.13      7.07 o
   4   2   7     1778.98     1740.19     27.81 o
   5   2   7       23.57       35.25      6.05 o
   6   2   7       41.55       27.20      9.43 o
   7   2   7       17.48       26.90      7.07 o
   8   2   7      261.37      240.21     42.70 o
   9   2   7        2.06        7.79     24.32 o
  10   2   7       68.00       83.57     24.01 o
 -11   3   7      383.54      443.38     64.34 o
 -10   3   7        7.80       24.95     28.37 o
  -9   3   7       86.51       97.07     32.79 o
  -8   3   7       39.26       19.37     22.30 o
  -7   3   7        5.82       47.66     23.10 o
  -6   3   7      131.86      154.98      7.68 o
  -5   3   7      219.91      235.79      9.36 o
  -4   3   7      259.46      251.75      9.33 o
  -3   3   7     1787.20     2000.42     27.33 o
  -2   3   7       85.90       76.82      4.61 o
  -1   3   7        0.05        0.94      2.03 o
   0   3   7       70.86       73.09      4.46 o
   1   3   7     1637.58     1803.24     21.63 o
   2   3   7      454.33      440.12     10.89 o
   3   3   7      529.36      474.34     11.69 o
   4   3   7      658.79      633.58     17.81 o
   5   3   7       58.64       68.96      9.35 o
   6   3   7      522.94      472.73     23.25 o
   7   3   7        6.42       -3.71      6.09 o
   8   3   7        0.08       10.98      8.59 o
   9   3   7      184.22      186.35     45.29 o
 -11   4   7        0.00       27.46     30.41 o
 -10   4   7        0.16      -22.99     22.99 o
  -9   4   7       18.50       10.49     24.77 o
  -8   4   7      181.25      164.77     36.83 o
  -7   4   7       53.75       46.12     13.21 o
  -6   4   7       74.31       72.63      6.06 o
  -5   4   7     3816.94     3940.48     46.95 o
  -4   4   7        1.58        8.54      2.67 o
  -3   4   7     3326.10     3337.66     41.06 o
  -2   4   7      529.99      620.23     11.42 o
  -1   4   7     1028.36     1166.57     16.20 o
   0   4   7      806.90      888.34     15.04 o
   1   4   7     2747.80     2946.12     32.18 o
   2   4   7     1795.01     1975.62     21.80 o
   3   4   7       60.99       50.10      5.37 o
   4   4   7       98.57       93.04     11.70 o
   5   4   7      293.31      274.23     16.08 o
   6   4   7        2.47       11.61      6.88 o
   7   4   7     1263.03     1130.28     41.63 o
   8   4   7      106.06       81.40     15.06 o
   9   4   7       50.59       89.38     34.49 o
 -11   5   7        0.16      -25.89     25.89 o
 -10   5   7       40.05       76.66     32.55 o
  -9   5   7      303.88      253.56     44.45 o
  -8   5   7        1.86      -15.70     15.70 o
  -7   5   7      742.24      713.05     18.36 o
  -6   5   7        6.75       13.11      4.17 o
  -5   5   7      272.57      240.05     10.44 o
  -4   5   7       38.81       64.09      5.63 o
  -3   5   7      611.20      610.09     11.79 o
  -2   5   7       49.50       65.90      5.12 o
  -1   5   7     1050.90     1302.34     17.18 o
   0   5   7      153.42      153.23      6.60 o
   1   5   7       86.89      119.48      6.59 o
   2   5   7       25.65       20.35      3.53 o
   3   5   7        4.35        5.39      5.04 o
   4   5   7       23.94       23.98      9.46 o
   5   5   7      495.44      503.22     24.67 o
   6   5   7       38.75       31.35      9.72 o
   7   5   7      284.58      263.08     22.67 o
   8   5   7      155.72      163.81     45.57 o
   9   5   7       45.08       44.67     31.40 o
 -11   6   7      104.85      156.63     46.62 o
 -10   6   7        6.89        3.38     26.13 o
  -9   6   7      132.39      138.82     36.93 o
  -8   6   7        0.41        9.62     11.61 o
  -7   6   7      345.79      288.88     10.51 o
  -6   6   7       19.47       20.77      5.13 o
  -5   6   7      162.16      168.97      9.68 o
  -4   6   7      879.30      878.35     18.35 o
  -3   6   7       81.89       98.83      5.81 o
  -2   6   7     2029.08     2210.98     26.50 o
  -1   6   7      491.95      533.49     11.28 o
   0   6   7        1.27        0.27      3.02 o
   1   6   7      666.60      648.78     14.29 o
   2   6   7     1503.36     1404.88     21.10 o
   3   6   7      137.76      197.49     13.83 o
   4   6   7      542.43      510.71     20.73 o
   5   6   7      468.71      432.14     32.02 o
   6   6   7      483.38      477.64     23.28 o
   7   6   7       25.07       36.61     13.56 o
   8   6   7       63.02       34.77     26.64 o
 -10   7   7       22.26        1.05     29.08 o
  -9   7   7        5.67      -14.58     21.75 o
  -8   7   7       20.80       20.82     13.01 o
  -7   7   7      242.10      244.58     11.55 o
  -6   7   7       35.81       32.95      7.05 o
  -5   7   7       37.27       31.06      8.40 o
  -4   7   7      230.60      265.73     11.05 o
  -3   7   7       46.21       36.88      4.96 o
  -2   7   7      149.84      118.64      6.31 o
  -1   7   7      303.03      326.94     11.36 o
   0   7   7        2.32       -3.03      3.03 o
   1   7   7      283.03      293.57     15.98 o
   2   7   7     1959.80     1950.08     34.06 o
   3   7   7       43.25       68.83      8.96 o
   4   7   7      179.12      173.83     14.74 o
   5   7   7      439.67      489.24     27.16 o
   6   7   7      377.88      413.65     26.88 o
   7   7   7      378.70      425.26     34.12 o
   8   7   7        0.80       -5.83     23.00 o
 -10   8   7      125.87      228.79     44.68 o
  -9   8   7      132.18      104.43     33.35 o
  -8   8   7       59.35       30.78     19.98 o
  -7   8   7      207.74      195.32     13.25 o
  -6   8   7        2.33       -0.58      5.29 o
  -5   8   7      177.86      181.55     12.90 o
  -4   8   7       21.25       46.59      8.19 o
  -3   8   7       29.93       18.11      5.03 o
  -2   8   7      618.30      610.13     15.82 o
  -1   8   7      127.28      136.65      7.35 o
   0   8   7       16.74       19.05      4.35 o
   1   8   7      163.48      162.65      9.07 o
   2   8   7      464.03      497.22     15.10 o
   3   8   7      631.79      610.31     20.43 o
   4   8   7      448.82      444.65     24.80 o
   5   8   7      195.25      129.67     14.56 o
   6   8   7       18.79       13.41     10.39 o
   7   8   7       21.69        3.95     21.30 o
   8   8   7        0.30       -7.18     22.78 o
 -10   9   7       37.04       38.95     31.13 o
  -9   9   7        6.11        6.61     24.47 o
  -8   9   7      444.65      486.49     51.44 o
  -7   9   7      455.17      429.51     19.16 o
  -6   9   7        0.05       20.83      6.89 o
  -5   9   7      316.12      310.55     17.29 o
  -4   9   7        6.60        2.40      5.94 o
  -3   9   7      600.98      541.69     17.59 o
  -2   9   7     1770.55     1673.13     23.73 o
  -1   9   7        5.07        4.56      3.94 o
   0   9   7      315.61      357.72     17.16 o
   1   9   7      574.48      594.65     16.03 o
   2   9   7        5.53       17.03      6.00 o
   3   9   7       11.17      132.83     12.95 o
   4   9   7      178.77      197.32     17.09 o
   5   9   7      450.01      461.14     24.44 o
   6   9   7      134.27      104.65     20.86 o
   7   9   7        6.47       24.22     25.93 o
 -10  10   7      108.63       14.91     30.60 o
  -9  10   7       18.47       23.92     31.62 o
  -8  10   7      150.75      135.95     12.02 o
  -7  10   7       41.51       26.16      8.76 o
  -6  10   7       97.68       83.18     16.19 o
  -5  10   7     1360.21     1221.98     32.73 o
  -4  10   7       26.77       39.74     12.25 o
  -3  10   7      625.75      653.58     20.16 o
  -2  10   7     1307.99     1229.73     25.89 o
  -1  10   7     1288.65     1235.00     22.62 o
   0  10   7       27.81       17.97      5.16 o
   1  10   7        0.01       16.53      5.99 o
   2  10   7       30.73       42.48      7.17 o
   3  10   7      337.77      293.68     16.73 o
   4  10   7       14.49        8.59      8.60 o
   5  10   7      347.10      326.71     26.71 o
   6  10   7       32.62       28.68     24.56 o
   7  10   7       10.13       40.25     30.54 o
  -9  11   7       50.68       62.71     19.70 o
  -8  11   7      363.18      409.44     27.67 o
  -7  11   7      694.67      687.03     25.80 o
  -6  11   7      225.30      218.41     17.60 o
  -5  11   7      105.53      112.43     12.61 o
  -4  11   7       33.03       21.94      8.15 o
  -3  11   7      157.03      165.51     12.37 o
  -2  11   7      135.01      135.17      9.77 o
  -1  11   7      252.15      233.13     12.33 o
   0  11   7       17.51       11.25      5.51 o
   1  11   7      202.45      201.55     12.15 o
   2  11   7      325.35      313.97     14.18 o
   3  11   7        2.19        6.34      7.15 o
   4  11   7       22.24       17.88     10.62 o
   5  11   7        8.07       -3.59     10.31 o
   6  11   7       39.85       32.00     25.30 o
  -9  12   7       41.90        7.78     18.36 o
  -8  12   7       28.64       28.42     11.29 o
  -7  12   7       66.17       48.02     10.48 o
  -6  12   7      155.75      170.46     15.87 o
  -5  12   7      383.23      421.80     24.20 o
  -4  12   7      111.25      121.55     13.23 o
  -3  12   7     2578.64     2444.58     45.16 o
  -2  12   7        0.13        5.67      5.47 o
  -1  12   7       37.99       51.98      7.76 o
   0  12   7        0.36        3.76      5.95 o
   1  12   7        0.99        7.86      7.10 o
   2  12   7       11.16       18.16      7.11 o
   3  12   7      531.94      518.01     23.14 o
   4  12   7        1.61        7.96      8.47 o
   5  12   7      152.60      122.29     20.57 o
   6  12   7       39.22       45.01     27.13 o
  -9  13   7       87.35       92.96     29.91 o
  -8  13   7        6.90        9.83      9.59 o
  -7  13   7      207.10      198.93     17.48 o
  -6  13   7      129.92      147.18     14.86 o
  -5  13   7       21.00       28.16      9.38 o
  -4  13   7      546.82      545.42     25.26 o
  -3  13   7      153.32      135.97     12.58 o
  -2  13   7       69.74       85.49      8.87 o
  -1  13   7      263.04      243.74     13.61 o
   0  13   7       22.41       20.06      7.84 o
   1  13   7        0.16        5.83      8.11 o
   2  13   7       27.11       24.15      7.62 o
   3  13   7       62.42       61.18     15.24 o
   4  13   7       31.26       46.15     14.52 o
   5  13   7       74.19       74.52     34.38 o
  -9  14   7       11.14       14.40     21.39 o
  -8  14   7       21.36       15.80     14.25 o
  -7  14   7      163.80      168.76     19.86 o
  -6  14   7        0.75        5.22     10.21 o
  -5  14   7      438.44      446.72     24.56 o
  -4  14   7       34.38       26.37     12.75 o
  -3  14   7      217.09      214.34     15.39 o
  -2  14   7      231.05      245.27     13.12 o
  -1  14   7      131.93      153.24     15.55 o
   0  14   7        7.98       11.50      7.59 o
   1  14   7       42.73       48.44      9.21 o
   2  14   7       16.20       10.48      7.93 o
   3  14   7       83.02       74.27     12.89 o
   4  14   7       31.63       57.06     16.01 o
  -8  15   7       29.12       17.72     22.99 o
  -7  15   7      105.64      124.10     22.91 o
  -6  15   7      168.23      192.39     25.80 o
  -5  15   7      215.87      177.36     17.24 o
  -4  15   7      158.55      139.54     15.50 o
  -3  15   7      333.53      331.67     18.96 o
  -2  15   7      172.89      172.18     12.09 o
  -1  15   7      135.79      147.98     16.21 o
   0  15   7       15.24        9.51      7.54 o
   1  15   7        2.02        7.25      7.26 o
   2  15   7       24.08       23.78      9.02 o
   3  15   7      122.75      114.20     23.10 o
   4  15   7        4.15       22.71     17.79 o
  -8  16   7       90.55      135.57     34.04 o
  -7  16   7       19.07       40.04     23.59 o
  -6  16   7       24.99       12.79     18.72 o
  -5  16   7        1.00       14.63     19.61 o
  -4  16   7      233.54      223.72     19.60 o
  -3  16   7       35.92       33.26      8.70 o
  -2  16   7       18.46       30.47      7.05 o
  -1  16   7      122.96      130.86     16.77 o
   0  16   7       33.85       35.86      8.80 o
   1  16   7       27.11       28.69     10.19 o
   2  16   7       96.79       89.23     12.61 o
   3  16   7       16.83       67.34     21.19 o
  -7  17   7       31.66       43.74     22.73 o
  -6  17   7       21.51        0.87     15.11 o
  -5  17   7       11.59       15.59     25.35 o
  -4  17   7       12.82       21.05     11.58 o
  -3  17   7        0.02       12.50     11.82 o
  -2  17   7        0.80       26.47      8.77 o
  -1  17   7        6.68       15.47      9.33 o
   0  17   7        1.64       13.49      9.34 o
   1  17   7      387.31      395.77     23.86 o
   2  17   7       83.90      106.15     18.17 o
  -6  18   7        2.55       26.20     18.55 o
  -5  18   7       66.34      115.12     30.81 o
  -4  18   7        5.03       11.99     12.23 o
  -3  18   7       45.95       40.86     13.54 o
  -2  18   7        0.28       41.57     13.11 o
  -1  18   7      121.24      138.40     14.90 o
   0  18   7       81.83      103.35     13.69 o
  -4  19   7        1.53       14.01     11.03 o
  -3  19   7       17.13       55.13     27.48 o
  -2  19   7        4.89       42.78     17.23 o
   2 -21   8        4.40       25.52     28.00 o
   3 -21   8       30.05       40.86     17.86 o
   4 -21   8      234.34      159.43     40.76 o
   0 -20   8        6.91        6.81     11.46 o
   1 -20   8       28.75       37.88     12.91 o
   2 -20   8       38.33       49.82     17.63 o
   3 -20   8       12.29       11.97     12.43 o
   4 -20   8      163.70      192.30     42.22 o
   5 -20   8       91.28       53.06     26.63 o
   6 -20   8      103.30      153.49     40.39 o
  -2 -19   8       17.84       -6.11     14.66 o
  -1 -19   8        4.74       42.04     26.43 o
   0 -19   8        4.90        9.30     11.87 o
   1 -19   8       39.45       50.69     12.73 o
   2 -19   8        3.42        3.31      9.57 o
   3 -19   8       75.14       83.74     13.41 o
   4 -19   8      403.42      355.18     36.67 o
   5 -19   8      147.85       91.53     32.42 o
   6 -19   8        0.62        2.83     18.43 o
   7 -19   8       11.00        3.18     15.93 o
  -3 -18   8       21.30      -15.17     21.98 o
  -2 -18   8        0.44       18.36     13.51 o
  -1 -18   8       42.10       35.85     23.20 o
   0 -18   8       97.51       94.26     18.04 o
   1 -18   8       34.66       34.83      9.48 o
   2 -18   8        3.38       11.28      8.64 o
   3 -18   8       16.30       42.08     12.55 o
   4 -18   8       39.41       55.81     30.71 o
   5 -18   8       10.96       30.90     11.14 o
   6 -18   8       60.93       41.28     22.84 o
   7 -18   8       41.47       27.24     20.60 o
   8 -18   8       69.73       76.70     26.83 o
  -3 -17   8       68.46       55.22     29.20 o
  -2 -17   8        5.51       13.36     12.82 o
  -1 -17   8      212.45      236.15     35.69 o
   0 -17   8       12.55       27.75     10.29 o
   1 -17   8      121.04      135.34     12.24 o
   2 -17   8        4.51       16.37      9.65 o
   3 -17   8      271.33      245.89     31.46 o
   4 -17   8      244.92      162.73     39.80 o
   5 -17   8      212.32      193.77     21.42 o
   6 -17   8       97.35      108.64     16.00 o
   7 -17   8       17.87       28.04     21.08 o
   8 -17   8       24.13      -12.26     13.79 o
  -4 -16   8      402.76      400.16     29.98 o
  -3 -16   8       70.58       85.07     20.96 o
  -2 -16   8       10.50       23.96     11.84 o
  -1 -16   8       25.21       22.33      9.68 o
   0 -16   8       47.09       39.62      8.66 o
   1 -16   8        6.11        9.29      6.96 o
   2 -16   8      242.68      279.86     23.75 o
   3 -16   8      139.02      134.54     17.43 o
   4 -16   8      140.26      109.55     16.93 o
   5 -16   8       86.17       52.26     12.45 o
   6 -16   8       94.95       92.67     15.01 o
   7 -16   8       11.00       15.09      9.61 o
   8 -16   8       29.52       34.79     17.09 o
   9 -16   8      219.21      211.40     33.45 o
  -5 -15   8       83.59       89.75     23.38 o
  -4 -15   8       65.68      100.72     27.62 o
  -3 -15   8      257.41      278.75     18.43 o
  -2 -15   8      254.61      252.48     18.13 o
  -1 -15   8       69.77       50.92     18.13 o
   0 -15   8        9.97       15.63      6.70 o
   1 -15   8       10.43       16.60      7.89 o
   2 -15   8      128.26      129.33     10.55 o
   3 -15   8        1.54       23.10      9.33 o
   4 -15   8       22.14       18.84      8.77 o
   5 -15   8      607.13      607.74     31.49 o
   6 -15   8      219.13      206.33     21.19 o
   7 -15   8      262.70      259.89     19.11 o
   8 -15   8        8.07       17.97     12.76 o
   9 -15   8      274.24      237.61     49.61 o
  -6 -14   8        8.93       14.99     26.10 o
  -5 -14   8       21.02       12.00     15.12 o
  -4 -14   8      280.42      303.76     28.07 o
  -3 -14   8      142.57      170.75     18.28 o
  -2 -14   8      208.32      183.07     16.59 o
  -1 -14   8        2.22       11.58      5.72 o
   0 -14   8       20.52       17.40      6.35 o
   1 -14   8        2.93        1.51      6.28 o
   2 -14   8      721.79      653.81     25.55 o
   3 -14   8      351.28      321.98     22.92 o
   4 -14   8        3.61       10.86      8.25 o
   5 -14   8        2.98       20.01     14.95 o
   6 -14   8       19.37       23.85      9.61 o
   7 -14   8      267.87      275.00     19.02 o
   8 -14   8       61.10       54.39     20.33 o
   9 -14   8       45.50       62.00     21.44 o
  10 -14   8        7.38       -6.68     18.87 o
  -6 -13   8        0.01      -17.76     17.76 o
  -5 -13   8        1.53        7.90     14.47 o
  -4 -13   8      228.01      211.74     21.14 o
  -3 -13   8       17.01       34.31      8.40 o
  -2 -13   8      301.97      285.52     14.50 o
  -1 -13   8        4.78        4.74      4.71 o
   0 -13   8       46.19       57.13      7.16 o
   1 -13   8      159.14      171.07     15.00 o
   2 -13   8      952.42      958.25     24.23 o
   3 -13   8      441.28      426.79     22.53 o
   4 -13   8       64.04       46.82     10.68 o
   5 -13   8       45.17       23.46      8.40 o
   6 -13   8      268.95      291.77     19.31 o
   7 -13   8       32.20       48.72      9.52 o
   8 -13   8      434.14      500.72     34.03 o
   9 -13   8       43.47       12.69     17.50 o
  10 -13   8        4.63        7.56     19.22 o
  -7 -12   8        9.59       17.47     25.57 o
  -6 -12   8       26.87       12.27     15.31 o
  -5 -12   8       76.13       79.85     19.84 o
  -4 -12   8       16.09       14.40     10.14 o
  -3 -12   8      306.72      300.58     15.24 o
  -2 -12   8      403.62      401.44     16.05 o
  -1 -12   8      194.58      168.52      9.59 o
   0 -12   8     1898.01     1874.96     39.70 o
   1 -12   8      154.92      171.44     12.62 o
   2 -12   8      137.81      128.65     10.28 o
   3 -12   8      122.94      131.56     13.08 o
   4 -12   8        0.62        2.42      5.84 o
   5 -12   8       35.19       33.25      8.17 o
   6 -12   8       25.14       20.34      7.87 o
   7 -12   8       63.50       60.94      9.08 o
   8 -12   8      212.46      245.08     25.45 o
   9 -12   8       33.61       31.99     15.38 o
  10 -12   8        2.64       -6.38     29.12 o
  -7 -11   8        0.54       10.59     23.25 o
  -6 -11   8      109.04       79.38     22.28 o
  -5 -11   8      216.24      267.66     29.23 o
  -4 -11   8        2.64       -5.80      8.90 o
  -3 -11   8      592.88      552.72     19.17 o
  -2 -11   8     1224.90     1230.14     26.48 o
  -1 -11   8       46.83       51.66      6.45 o
   0 -11   8       45.04       58.28      6.72 o
   1 -11   8     1521.50     1454.90     25.34 o
   2 -11   8      109.85      125.78     15.05 o
   3 -11   8        1.24       16.71      6.64 o
   4 -11   8     1484.07     1442.32     36.17 o
   5 -11   8      559.57      518.17     21.45 o
   6 -11   8       86.08       89.48     10.76 o
   7 -11   8       52.07       47.90     26.74 o
   8 -11   8      307.85      309.44     30.49 o
   9 -11   8      185.42      198.01     24.47 o
  10 -11   8       16.73       34.12     17.32 o
  -8 -10   8        0.04        5.05     23.47 o
  -7 -10   8      129.98      142.91     40.41 o
  -6 -10   8        7.54        1.54     10.94 o
  -5 -10   8       25.12       27.46     25.09 o
  -4 -10   8      364.04      396.57     23.48 o
  -3 -10   8      923.16      952.85     24.31 o
  -2 -10   8        2.07       11.23      5.89 o
  -1 -10   8      804.97      813.78     17.02 o
   0 -10   8       70.97       69.40      6.56 o
   1 -10   8      121.19      132.67      7.38 o
   2 -10   8        0.01        0.36      3.33 o
   3 -10   8       26.94       16.47      6.21 o
   4 -10   8       12.06       13.12      5.03 o
   5 -10   8       17.45       16.57      6.33 o
   6 -10   8        9.62        9.08      7.26 o
   7 -10   8      439.29      478.31     29.94 o
   8 -10   8      139.31      150.67     21.03 o
   9 -10   8      235.58      215.56     24.71 o
  10 -10   8       36.90       41.31     15.75 o
  -8  -9   8       40.66       62.56     31.27 o
  -7  -9   8        3.06        6.43     12.35 o
  -6  -9   8      115.90      163.46     23.40 o
  -5  -9   8      674.86      638.58     36.90 o
  -4  -9   8        0.11        3.97     10.46 o
  -3  -9   8      482.76      506.90     14.82 o
  -2  -9   8      456.43      488.38     12.55 o
  -1  -9   8       19.75       20.12      4.62 o
   0  -9   8     1109.70     1156.13     26.39 o
   1  -9   8     1593.64     1735.72     24.39 o
   2  -9   8       42.16       63.56      6.73 o
   3  -9   8      124.74      166.18      9.55 o
   4  -9   8      348.75      367.57     12.47 o
   5  -9   8      488.59      462.78     14.82 o
   6  -9   8      241.99      220.08     12.13 o
   7  -9   8      618.25      578.81     25.63 o
   8  -9   8       24.30       30.66     10.95 o
   9  -9   8        0.21        0.76     14.78 o
  10  -9   8        0.03        7.27     12.23 o
  -8  -8   8        8.67       34.45     25.40 o
  -7  -8   8        0.02       -0.27     11.04 o
  -6  -8   8      248.94      256.84     26.31 o
  -5  -8   8        9.56       14.23     10.30 o
  -4  -8   8       86.31       83.80     12.54 o
  -3  -8   8      555.98      490.77     13.82 o
  -2  -8   8       30.97       37.50      4.61 o
  -1  -8   8     1000.33     1056.06     19.57 o
   0  -8   8       15.60       32.87      6.20 o
   1  -8   8     2415.46     2455.05     28.47 o
   2  -8   8      721.27      642.67     19.54 o
   4  -8   8        6.68       14.65      3.78 o
   5  -8   8      111.93       97.36      7.07 o
   6  -8   8     2667.87     2633.79     52.31 o
   7  -8   8      910.77      916.18     31.44 o
   8  -8   8       97.43      112.17     14.49 o
   9  -8   8        0.10       12.23     10.10 o
  10  -8   8       17.80       28.67     14.32 o
  -9  -7   8       39.68        5.39     25.46 o
  -8  -7   8       13.00       20.74     13.24 o
  -7  -7   8      228.82      215.72     24.73 o
  -6  -7   8        0.49       -2.43      8.87 o
  -5  -7   8       14.87        9.56      8.39 o
  -4  -7   8     1629.71     1679.83     41.74 o
  -3  -7   8       22.47       12.44      4.02 o
  -2  -7   8       85.21       82.16      5.32 o
  -1  -7   8     2377.22     2483.73     33.02 o
   0  -7   8      122.62      125.21      6.90 o
   1  -7   8      274.91      267.04      7.19 o
   2  -7   8       33.10       74.33      6.15 o
   3  -7   8      716.27     1185.53     20.80 o
   4  -7   8      267.24      269.44      9.72 o
   5  -7   8        9.25       15.61      3.60 o
   6  -7   8      524.42      569.63     21.59 o
   7  -7   8       38.66       41.53     11.90 o
   8  -7   8      167.62      157.62     17.52 o
   9  -7   8      406.18      451.22     27.22 o
  10  -7   8       14.77       31.42     12.12 o
  -9  -6   8       41.57       -3.39     22.89 o
  -8  -6   8      154.51      150.82     21.24 o
  -7  -6   8      269.61      310.07     41.72 o
  -6  -6   8       56.98       34.93     11.93 o
  -5  -6   8      611.46      636.63     32.58 o
  -4  -6   8       15.44        8.97      6.41 o
  -3  -6   8     1467.46     1466.39     24.25 o
  -2  -6   8       52.76       72.92      4.41 o
  -1  -6   8       13.10       30.66      3.67 o
   0  -6   8       29.39       25.28      3.37 o
   1  -6   8       44.10       42.84      4.58 o
   2  -6   8     3388.84     3349.47     41.60 o
   3  -6   8       60.42       85.59      6.54 o
   4  -6   8      395.53      468.37      9.95 o
   5  -6   8     2092.62     2164.69     28.27 o
   6  -6   8      948.02      916.62     27.40 o
   7  -6   8      467.39      461.35     21.83 o
   8  -6   8      127.02      162.63     16.36 o
   9  -6   8        2.17        0.96      8.92 o
  10  -6   8       10.08        8.45     11.21 o
  -9  -5   8       35.95       59.51     31.60 o
  -8  -5   8       22.11       25.40     11.74 o
  -7  -5   8       16.07       18.53     10.78 o
  -6  -5   8       18.79        7.98      8.91 o
  -5  -5   8       94.70      100.57     27.47 o
  -4  -5   8      277.77      291.88     16.61 o
  -3  -5   8     3127.74     2889.96     43.15 o
  -2  -5   8      684.01      739.09     15.19 o
  -1  -5   8       45.86       46.30      3.66 o
   0  -5   8     4752.44     4713.99     51.28 o
   1  -5   8      130.98      134.82      6.16 o
   2  -5   8     5743.38     6160.49     67.16 o
   3  -5   8     1037.60     1217.49     16.65 o
   4  -5   8      156.64      178.38      6.91 o
   5  -5   8      199.11      248.28     14.05 o
   6  -5   8      182.34      205.10     15.71 o
   7  -5   8       29.32       34.14      9.34 o
   8  -5   8      136.87      146.50     15.80 o
   9  -5   8        3.06        2.46     10.92 o
  10  -5   8        1.55       10.73     23.01 o
 -10  -4   8       30.25       68.17     34.33 o
  -9  -4   8      109.56       97.87     13.82 o
  -8  -4   8       24.70       28.77     13.99 o
  -7  -4   8       18.44       20.98     10.19 o
  -6  -4   8       22.47       17.57      9.02 o
  -5  -4   8      797.65      777.28     33.32 o
  -4  -4   8      251.89      263.51     11.30 o
  -3  -4   8     7634.00     8093.46    101.12 o
  -2  -4   8     2496.74     2630.95     29.63 o
  -1  -4   8      201.13      226.87      6.17 o
   0  -4   8     5354.32     5458.22     53.27 o
   1  -4   8      960.24      995.31     14.86 o
   2  -4   8      819.36      755.36     18.08 o
   3  -4   8       49.59       49.63      3.67 o
   4  -4   8      262.52      318.30      8.53 o
   5  -4   8       63.17       78.53     10.06 o
   6  -4   8      340.97      322.90     29.79 o
   7  -4   8       37.09       59.77     10.70 o
   8  -4   8      121.93      143.38     15.60 o
   9  -4   8       94.42      113.41     15.61 o
  10  -4   8        0.73       18.49     24.13 o
 -10  -3   8       14.49       27.48     20.27 o
  -9  -3   8      242.59      218.92     15.95 o
  -8  -3   8      128.72      138.12     16.36 o
  -7  -3   8       73.77       72.01     13.23 o
  -6  -3   8      134.94      140.11     20.69 o
  -5  -3   8      385.32      332.69     16.84 o
  -4  -3   8      725.67      680.98     19.50 o
  -3  -3   8      965.84      893.97     27.00 o
  -2  -3   8     8550.96     8727.27     97.45 o
  -1  -3   8     1457.06     1400.04     15.52 o
   0  -3   8     2620.14     2493.08     29.31 o
   1  -3   8     2761.81     2586.20     24.46 o
   2  -3   8      762.28      683.54     11.11 o
   3  -3   8        6.72       14.86      3.01 o
   4  -3   8        0.72       22.94      5.83 o
   5  -3   8       11.46        3.90      3.17 o
   6  -3   8      160.56      142.41     13.40 o
   7  -3   8       74.77       70.06     11.28 o
   8  -3   8      366.15      378.72     23.11 o
   9  -3   8      222.32      272.21     22.11 o
  10  -3   8      228.19      263.55     34.08 o
 -10  -2   8       36.60       77.33     38.67 o
  -9  -2   8        8.03       24.19     17.70 o
  -8  -2   8      312.00      354.20     23.75 o
  -7  -2   8      835.42      860.45     30.55 o
  -6  -2   8     2699.32     2593.20     66.96 o
  -5  -2   8       37.29       38.38      7.14 o
  -4  -2   8     1040.17     1142.86     25.18 o
  -3  -2   8     1963.87     2045.08     34.11 o
  -2  -2   8       43.57      110.77      6.16 o
  -1  -2   8     2939.20     2696.10     26.77 o
   0  -2   8     4901.95     5026.48     45.96 o
   1  -2   8       25.42       35.59      2.77 o
   2  -2   8       38.45       44.36      4.97 o
   3  -2   8       86.41      101.18      5.11 o
   4  -2   8     3542.38     3813.76     45.98 o
   5  -2   8      343.68      336.63      9.59 o
   6  -2   8      276.88      223.48     15.80 o
   7  -2   8      579.06      493.31     23.43 o
   8  -2   8       51.52       73.81     14.49 o
   9  -2   8       44.49       32.73     10.09 o
  10  -2   8        7.73       22.42     17.93 o
 -10  -1   8      149.75      107.00     25.90 o
  -9  -1   8      123.65      124.00     25.19 o
  -8  -1   8        1.13       11.97      6.37 o
  -7  -1   8       48.40       70.64     11.23 o
  -6  -1   8      919.89      920.81     34.14 o
  -5  -1   8     3108.47     3193.88     44.74 o
  -4  -1   8      223.24      269.74      6.80 o
  -3  -1   8       39.48       44.82      3.98 o
  -2  -1   8       70.43      117.93      3.71 o
  -1  -1   8      435.13      376.01      7.22 o
   0  -1   8      915.25      937.91     13.47 o
   1  -1   8       49.00       36.90      2.85 o
   2  -1   8     1059.62     1283.42     17.16 o
   3  -1   8     2695.51     2984.63     34.39 o
   4  -1   8      268.98      221.30      8.56 o
   5  -1   8     1285.69     1428.93     23.74 o
   6  -1   8        1.82        4.83      2.92 o
   7  -1   8     1396.50     1231.76     36.03 o
   8  -1   8      259.26      217.55     19.11 o
   9  -1   8        3.93      -11.80     11.80 o
  10  -1   8       21.05       11.56     17.29 o
 -10   0   8        0.08        1.14     13.66 o
  -9   0   8      110.84      135.19     26.70 o
  -8   0   8       43.74       12.06     17.81 o
  -7   0   8      349.94      348.53     14.08 o
  -6   0   8     1236.09     1199.95     27.53 o
  -5   0   8      195.74      232.86     11.40 o
  -4   0   8      482.59      544.03     10.03 o
  -3   0   8      116.73      120.53      4.72 o
  -2   0   8       27.97       22.17      2.52 o
  -1   0   8        0.00        2.81      2.39 o
   0   0   8     6384.30     6260.75     49.78 o
   1   0   8      129.39      147.62      4.47 o
   2   0   8      792.57      726.06     13.11 o
   3   0   8     9309.05     9703.25     99.47 o
   4   0   8        5.62       11.82      3.68 o
   5   0   8       22.09       24.43      5.05 o
   6   0   8        1.06        6.18      3.66 o
   7   0   8       13.50        9.71      9.86 o
   8   0   8       37.70       19.79     12.62 o
   9   0   8      170.79      171.28     27.82 o
  10   0   8      118.45      101.06     28.01 o
 -10   1   8       18.20       47.01     31.40 o
  -9   1   8      151.93      205.90     37.80 o
  -8   1   8       71.04       55.44     20.30 o
  -7   1   8      118.29      108.31     12.17 o
  -6   1   8       10.31       15.50      4.73 o
  -5   1   8       42.68       46.36      4.71 o
  -4   1   8      688.51      748.30     14.10 o
  -3   1   8       57.30       60.83      4.03 o
  -2   1   8     2216.70     2386.48     25.65 o
  -1   1   8      477.25      472.11      8.87 o
   0   1   8     2925.06     2755.65     25.24 o
   1   1   8      236.71      243.72      5.97 o
   2   1   8        0.68       -2.50      2.50 o
   3   1   8      132.63       94.54      6.20 o
   4   1   8      183.53      186.43      9.70 o
   5   1   8      112.73      107.98      8.23 o
   6   1   8        4.45        1.86      3.88 o
   7   1   8        1.13       -2.99      6.57 o
   8   1   8      267.44      290.84     24.87 o
   9   1   8        0.00        5.98     14.00 o
  10   1   8      110.54      134.82     28.76 o
 -10   2   8        0.96      -22.64     22.64 o
  -9   2   8       91.64       -3.96     20.94 o
  -8   2   8        5.03       40.63     24.92 o
  -7   2   8        2.68        1.97      4.44 o
  -6   2   8       93.12       65.05      5.85 o
  -5   2   8       90.60       90.65      6.40 o
  -4   2   8      879.10     1221.07     20.63 o
  -3   2   8     3206.87     3663.19     39.77 o
  -2   2   8      375.55      384.58      8.27 o
  -1   2   8      121.10      149.84      5.12 o
   0   2   8      527.11      488.48      8.85 o
   1   2   8     3047.66     3186.20     32.77 o
   2   2   8      202.07      226.16      7.95 o
   3   2   8      173.83      191.75      8.70 o
   4   2   8       19.57       13.12      4.43 o
   5   2   8        3.59        7.35      4.15 o
   6   2   8        5.47        5.15      5.54 o
   7   2   8        5.62        1.32      5.44 o
   8   2   8       40.82       42.65     10.07 o
   9   2   8       51.62       28.12     25.81 o
 -10   3   8       30.34       13.24     28.29 o
  -9   3   8        3.62       -9.16     20.87 o
  -8   3   8       34.41        8.00     23.01 o
  -7   3   8      451.55      423.54     13.88 o
  -6   3   8       12.30       11.09      3.75 o
  -5   3   8        3.47       11.56      3.72 o
  -4   3   8       69.95      127.76      8.35 o
  -3   3   8     6982.53     7354.75     77.91 o
  -2   3   8       17.34       22.60      3.58 o
  -1   3   8     5833.50     5711.26     47.05 o
   0   3   8     3586.54     3781.60     38.18 o
   1   3   8     1081.85     1043.02     14.77 o
   2   3   8      706.78      673.70     11.39 o
   3   3   8        3.68        8.45      3.44 o
   4   3   8       86.02      105.36     11.79 o
   5   3   8        1.29       18.52      6.55 o
   6   3   8       57.15       59.53      9.83 o
   7   3   8        0.09       -5.08      6.01 o
   8   3   8      241.89      250.68     20.21 o
   9   3   8       70.22       88.45     33.48 o
 -10   4   8        5.73      -18.83     24.74 o
  -9   4   8       85.35       80.83     33.87 o
  -8   4   8      338.90      354.55     46.64 o
  -7   4   8       14.39       20.96      6.66 o
  -6   4   8       70.37       55.78      6.35 o
  -5   4   8     2417.26     2576.48     39.12 o
  -4   4   8      284.28      273.79      9.44 o
  -3   4   8      106.54      103.39      8.93 o
  -2   4   8      382.30      385.94      9.30 o
  -1   4   8      584.89      550.73     10.23 o
   0   4   8    10967.64    11710.48    108.67 o
   1   4   8      618.45      676.45     12.68 o
   2   4   8        4.18       21.34      3.54 o
   3   4   8        0.49        4.73      3.14 o
   4   4   8      462.58      438.18     18.42 o
   5   4   8       18.45       37.64      8.18 o
   6   4   8       14.43        3.92      6.82 o
   7   4   8        9.78       27.04      8.66 o
   8   4   8      340.14      378.92     26.92 o
   9   4   8       19.46        3.75     21.73 o
 -10   5   8        2.60      -16.69     26.39 o
  -9   5   8      348.55      375.86     50.74 o
  -8   5   8        6.30        3.55     21.78 o
  -7   5   8      880.12      782.99     25.69 o
  -6   5   8       87.55       78.25     13.11 o
  -5   5   8       22.29       18.51      4.52 o
  -4   5   8      283.27      335.69     14.43 o
  -3   5   8      487.90      467.88     11.24 o
  -2   5   8      734.26      733.04     14.86 o
  -1   5   8     1436.80     1425.71     19.58 o
   0   5   8     7808.94     8103.22    123.23 o
   1   5   8       62.44       73.63      6.31 o
   2   5   8      960.49      995.38     16.58 o
   3   5   8        9.53        1.53      4.75 o
   4   5   8       23.53       35.20      7.84 o
   5   5   8       12.88       21.17      7.64 o
   6   5   8      250.92      216.17     22.10 o
   7   5   8      898.21      883.93     36.17 o
   8   5   8       10.08       14.11     14.09 o
   9   5   8       14.59        6.27     24.83 o
 -10   6   8        5.89      -24.15     24.15 o
  -9   6   8       76.62      103.53     34.26 o
  -8   6   8      144.11      173.22     36.35 o
  -7   6   8      586.99      570.43     15.82 o
  -6   6   8       24.15       26.55      6.54 o
  -5   6   8      198.35      209.58     10.93 o
  -4   6   8       15.59       13.78      4.38 o
  -3   6   8       31.11       27.37      4.03 o
  -2   6   8      214.50      186.46      8.46 o
  -1   6   8       45.68       64.46      5.21 o
   0   6   8        5.97       18.46      4.03 o
   1   6   8     1935.90     2157.57     29.80 o
   2   6   8     1261.64     1326.50     21.84 o
   3   6   8       58.26       67.14      8.83 o
   4   6   8      218.93      192.42     18.10 o
   5   6   8      120.11      105.23     19.10 o
   6   6   8       36.88       36.20      9.95 o
   7   6   8        0.95       -1.13      8.92 o
   8   6   8      237.89      268.91     52.97 o
 -10   7   8       33.11       53.68     33.28 o
  -9   7   8        5.60       15.08     23.21 o
  -8   7   8      313.58      275.70     27.00 o
  -7   7   8       23.20       13.80      6.30 o
  -6   7   8       63.54       47.56      8.41 o
  -5   7   8       62.48       50.66      7.97 o
  -4   7   8      307.03      325.11     13.50 o
  -3   7   8       45.01       41.96      5.17 o
  -2   7   8      265.98      357.85     10.00 o
  -1   7   8     2161.93     2341.54     29.40 o
   0   7   8      186.79      207.56      9.33 o
   1   7   8      131.08      160.67      8.70 o
   2   7   8     2116.41     2227.86     31.74 o
   3   7   8       55.74       94.47     10.25 o
   4   7   8       16.52       12.26     12.78 o
   5   7   8        5.57        3.86      7.42 o
   6   7   8       53.86       66.70     13.71 o
   7   7   8        2.57        8.39     12.10 o
   8   7   8       45.54       30.68     29.30 o
 -10   8   8      129.90      188.94     41.76 o
  -9   8   8        1.73        9.22     21.87 o
  -8   8   8      249.89      292.06     28.35 o
  -7   8   8       33.00       15.40      7.82 o
  -6   8   8       24.23       24.58      7.23 o
  -5   8   8      360.45      334.67     18.48 o
  -4   8   8      149.50      144.54     12.15 o
  -3   8   8       44.27       56.49      7.45 o
  -2   8   8     2158.91     2025.59     26.56 o
  -1   8   8      742.48      712.72     21.80 o
   0   8   8     1454.68     1511.79     23.57 o
   1   8   8       47.37       45.19      6.39 o
   2   8   8      295.46      278.18     12.92 o
   3   8   8        0.04        6.57      6.30 o
   4   8   8       20.91       11.51      7.44 o
   5   8   8      213.49      222.05     17.80 o
   6   8   8       33.10       27.40     12.08 o
   7   8   8      336.26      453.48     62.77 o
   8   8   8       51.01       68.28     34.32 o
 -10   9   8       29.78      -26.62     26.62 o
  -9   9   8       15.78      -10.10     23.39 o
  -8   9   8       67.15       78.47     16.25 o
  -7   9   8        2.82        0.42     10.73 o
  -6   9   8      166.12      157.39     13.46 o
  -5   9   8      440.35      462.66     19.78 o
  -4   9   8       28.49       28.20      8.01 o
  -3   9   8      310.04      290.13     13.76 o
  -2   9   8     3985.85     3736.52     42.21 o
  -1   9   8        1.95        1.62      3.90 o
   0   9   8      305.91      302.52     16.40 o
   1   9   8     2802.33     2593.73     37.24 o
   2   9   8       30.76       45.37      7.15 o
   3   9   8       13.57       14.53      7.10 o
   4   9   8       56.95       36.04      9.62 o
   5   9   8       25.51       10.63      8.02 o
   6   9   8       44.77       33.74     12.96 o
   7   9   8        3.73        6.95     23.36 o
 -10  10   8      165.20      175.90     42.70 o
  -9  10   8       48.49       34.82     17.03 o
  -8  10   8       30.18       40.49     12.16 o
  -7  10   8      147.23      147.37     13.96 o
  -6  10   8       82.40       72.88     11.10 o
  -5  10   8      302.57      267.95     16.94 o
  -4  10   8       24.56       31.41      8.21 o
  -3  10   8      735.64      676.22     20.93 o
  -2  10   8        4.11       17.95      7.06 o
  -1  10   8     1490.08     1586.39     25.21 o
   0  10   8      532.90      520.94     14.63 o
   1  10   8      826.03      753.08     19.98 o
   2  10   8        8.12       -1.86      5.33 o
   3  10   8      129.15      119.95     12.21 o
   4  10   8      745.24      708.03     28.90 o
   5  10   8       14.57       21.49     11.45 o
   6  10   8       99.17      177.39     43.13 o
   7  10   8      118.71      135.02     45.06 o
  -9  11   8       53.90       54.90     19.98 o
  -8  11   8       78.33       76.89     11.56 o
  -7  11   8        2.51        2.84      6.93 o
  -6  11   8      462.18      424.27     21.55 o
  -5  11   8       50.61       37.69     14.69 o
  -4  11   8       77.20      110.16     12.67 o
  -3  11   8       22.93        9.78      6.32 o
  -2  11   8       50.04       60.60      7.64 o
  -1  11   8      732.93      707.75     19.64 o
   0  11   8      459.45      470.07     22.42 o
   1  11   8      283.65      267.74     12.54 o
   2  11   8      101.55      105.11      9.93 o
   3  11   8      204.89      228.13     18.06 o
   4  11   8       59.66       70.61     11.48 o
   5  11   8      132.64      117.30     21.11 o
   6  11   8      127.52       97.22     36.18 o
  -9  12   8       25.83       10.30     16.93 o
  -8  12   8      102.16       97.87     12.92 o
  -7  12   8      212.42      174.80     16.00 o
  -6  12   8       59.27       40.44     13.67 o
  -5  12   8      171.64      154.68     15.50 o
  -4  12   8       15.21       25.80      8.50 o
  -3  12   8      216.39      205.11     14.14 o
  -2  12   8       11.97       12.23      5.88 o
  -1  12   8        3.27       12.61      6.48 o
   0  12   8     1281.10     1248.42     29.43 o
   1  12   8        9.03        5.55      5.93 o
   2  12   8       37.13       28.07      7.63 o
   3  12   8      325.39      314.32     19.23 o
   4  12   8       31.92       34.83     11.04 o
   5  12   8        0.31      -31.31     31.46 o
   6  12   8       77.25       66.64     35.35 o
  -9  13   8        6.10       42.40     24.05 o
  -8  13   8       14.65       18.23      9.25 o
  -7  13   8       13.31       24.73      9.38 o
  -6  13   8       20.34       37.65     10.12 o
  -5  13   8      127.44      156.80     19.91 o
  -4  13   8       31.01       37.59      9.87 o
  -3  13   8      668.11      627.96     23.17 o
  -2  13   8      176.09      199.55     17.63 o
  -1  13   8        7.56        2.44      6.04 o
   0  13   8      275.22      258.81     15.33 o
   1  13   8      439.82      420.14     18.69 o
   2  13   8        1.66        1.65      6.70 o
   3  13   8       17.77        0.84      8.55 o
   4  13   8        9.38        6.28     10.96 o
   5  13   8        5.20       23.30     26.26 o
  -9  14   8       26.84       48.32     25.71 o
  -8  14   8      169.72      171.72     39.89 o
  -7  14   8        0.60        4.66      9.18 o
  -6  14   8        8.49       11.31      9.06 o
  -5  14   8      113.52      108.32     16.92 o
  -4  14   8      338.89      322.56     21.20 o
  -3  14   8       12.78        9.07     10.01 o
  -2  14   8       18.94       28.87      7.12 o
  -1  14   8      588.55      552.34     24.22 o
   0  14   8       22.15       15.90      7.69 o
   1  14   8       10.06       23.00     12.53 o
   2  14   8       74.73       83.09     12.38 o
   3  14   8      314.16      306.38     20.50 o
   4  14   8       10.51       20.77     18.15 o
  -8  15   8       11.57       13.50     18.83 o
  -7  15   8       18.79       28.23     13.77 o
  -6  15   8       54.78       78.41     13.11 o
  -5  15   8      107.03      102.40     14.14 o
  -4  15   8       30.57       27.10      8.37 o
  -3  15   8      345.52      369.69     34.06 o
  -2  15   8       77.04       74.07      9.34 o
  -1  15   8      424.82      403.05     18.92 o
   0  15   8      729.93      714.92     24.19 o
   1  15   8       59.65       53.31     10.33 o
   2  15   8       91.35       99.00     12.78 o
   3  15   8        1.99       29.92     13.85 o
  -8  16   8       83.52       78.07     29.47 o
  -7  16   8       23.63       60.36     25.81 o
  -6  16   8       34.68       11.87     19.85 o
  -5  16   8      292.56      316.10     27.16 o
  -4  16   8       25.49       47.08      9.27 o
  -3  16   8        8.35       16.98     10.82 o
  -2  16   8      253.04      263.25     17.07 o
  -1  16   8       21.59       38.66      8.41 o
   0  16   8        1.62       12.47      7.90 o
   1  16   8      148.46      148.79     15.53 o
   2  16   8        0.12       15.81      9.65 o
  -7  17   8      137.11      175.11     40.14 o
  -6  17   8        3.85       18.82     18.20 o
  -5  17   8        3.01       38.36     21.29 o
  -4  17   8        2.04       -7.16     10.93 o
  -3  17   8        2.28       28.45     11.27 o
  -2  17   8        9.64       12.22      9.59 o
  -1  17   8      112.85      152.23     15.14 o
   0  17   8       88.19       90.91     12.84 o
   1  17   8       27.15       49.06     11.56 o
  -6  18   8        2.19       36.51     17.07 o
  -5  18   8        1.85       30.69     18.78 o
  -4  18   8       39.41       49.84     24.54 o
  -3  18   8      126.96       92.79     17.63 o
  -2  18   8      100.91      127.92     18.91 o
  -1  18   8      122.40      113.05     19.22 o
   0  18   8      124.29      131.25     18.00 o
  -3  19   8        0.56       11.33     28.66 o
   2 -21   9       53.68      106.07     21.28 o
   3 -21   9      149.43      167.36     26.32 o
   4 -21   9       13.02       31.89     23.51 o
   0 -20   9       32.36       51.37     14.01 o
   1 -20   9        4.50       -2.79     11.12 o
   2 -20   9       11.36       22.59     14.18 o
   3 -20   9      461.07      385.65     34.30 o
   4 -20   9       46.60       72.96     28.42 o
   5 -20   9       28.29        9.59     20.35 o
   6 -20   9        4.95       30.15     23.08 o
  -2 -19   9        0.31        4.72     14.74 o
  -1 -19   9        4.63       16.13     11.63 o
   0 -19   9      157.71      166.89     20.04 o
   1 -19   9      103.63       91.56     13.80 o
   2 -19   9        7.69       -2.95      8.63 o
   3 -19   9       68.65       58.82     16.80 o
   4 -19   9        9.19       16.66     15.16 o
   5 -19   9       50.63       42.01     23.95 o
   6 -19   9       51.70       48.75     26.31 o
   7 -19   9       13.79        9.07     20.39 o
  -3 -18   9        0.28       -8.67     22.67 o
  -2 -18   9      215.56      273.90     47.58 o
  -1 -18   9        2.65        7.98     12.17 o
   0 -18   9        0.53       14.60     10.28 o
   1 -18   9       30.91       53.66     10.34 o
   2 -18   9      118.90      127.39     15.71 o
   3 -18   9      699.33      634.27     35.16 o
   4 -18   9       41.39       24.77     11.13 o
   5 -18   9        1.58       17.01     10.03 o
   6 -18   9       22.49       24.93     17.49 o
   7 -18   9       15.89        6.06     15.95 o
   8 -18   9       41.78        3.93     16.78 o
  -3 -17   9      181.47      201.56     36.57 o
  -2 -17   9       27.88       23.55     12.70 o
  -1 -17   9      160.54      178.33     41.71 o
   0 -17   9       29.98       28.70     13.52 o
   1 -17   9      100.87       85.53     10.68 o
   2 -17   9       20.39       13.43      9.69 o
   3 -17   9      443.13      397.96     28.59 o
   4 -17   9       20.80       27.16     12.60 o
   5 -17   9       17.93       12.88     10.62 o
   6 -17   9        0.20       16.11     13.17 o
   7 -17   9        0.44        6.33     14.49 o
   8 -17   9      107.90      194.81     41.62 o
  -4 -16   9        6.45       -1.38     12.39 o
  -3 -16   9       30.04       52.31     26.94 o
  -2 -16   9       20.41       56.03     24.87 o
  -1 -16   9      129.74      146.82     18.50 o
   0 -16   9       10.19        9.31      7.67 o
   1 -16   9      200.71      204.32     13.79 o
   2 -16   9       28.93       31.23     10.89 o
   3 -16   9       93.47       65.65     18.44 o
   4 -16   9       46.83       24.48     10.37 o
   5 -16   9      143.71      156.06     19.75 o
   6 -16   9      132.19      145.03     28.26 o
   7 -16   9        3.67       12.82      9.83 o
   8 -16   9        3.86      -11.07     11.07 o
   9 -16   9      329.98      325.94     95.57 o
  -5 -15   9      124.39       95.76     23.62 o
  -4 -15   9       57.62       66.02     16.54 o
  -3 -15   9      457.97      448.86     20.16 o
  -2 -15   9       10.01        1.49     10.15 o
  -1 -15   9        6.19       11.76      8.27 o
   0 -15   9       20.39       26.23      7.86 o
   1 -15   9       10.84       10.40      7.39 o
   2 -15   9      324.37      309.99     23.36 o
   3 -15   9      342.84      304.99     23.64 o
   4 -15   9        2.72        6.76      8.77 o
   5 -15   9      157.75      133.44     15.50 o
   6 -15   9       17.14       25.33     11.06 o
   7 -15   9       11.05        8.47     11.66 o
   8 -15   9       93.43       99.83     20.19 o
   9 -15   9      492.42      562.65     48.17 o
  -6 -14   9       24.15       39.01     27.23 o
  -5 -14   9      105.48      103.12     22.27 o
  -4 -14   9       21.11       -4.35     14.48 o
  -3 -14   9      270.08      263.92     16.78 o
  -2 -14   9       69.04       54.13     10.28 o
  -1 -14   9      195.39      197.21     15.88 o
   0 -14   9       23.41       19.44      6.80 o
   1 -14   9        5.25        7.06      7.91 o
   2 -14   9       89.34      130.88     11.47 o
   3 -14   9       37.17       42.14     11.10 o
   4 -14   9      683.81      670.96     26.70 o
   5 -14   9      185.13      201.94     17.53 o
   6 -14   9      173.88      157.99     24.38 o
   7 -14   9      551.89      536.51     24.87 o
   8 -14   9      243.62      257.01     26.24 o
   9 -14   9       66.86       50.56     20.77 o
  -6 -13   9       10.52        4.04     20.99 o
  -5 -13   9       64.49       30.77     17.62 o
  -4 -13   9        4.23       -2.26     10.35 o
  -3 -13   9       24.73       28.03      8.11 o
  -2 -13   9       11.81       16.91     10.79 o
  -1 -13   9      139.79      156.17     10.25 o
   0 -13   9        0.48        6.57      5.89 o
   1 -13   9        0.27       27.28      7.34 o
   2 -13   9      637.31      679.65     35.82 o
   3 -13   9       14.83        8.23      7.88 o
   4 -13   9        7.96        6.20      6.63 o
   5 -13   9      106.37       88.50     12.40 o
   6 -13   9       41.61       30.46      9.16 o
   7 -13   9       56.44       59.18     10.03 o
   8 -13   9       12.76       17.89     10.74 o
   9 -13   9        1.13       12.58     15.84 o
  10 -13   9      159.84      202.36     34.43 o
  -7 -12   9       37.04       19.10     29.68 o
  -6 -12   9       94.42       88.05     22.24 o
  -5 -12   9      159.87      135.32     24.17 o
  -4 -12   9       62.75       64.51     14.64 o
  -3 -12   9       24.15       27.31      7.54 o
  -2 -12   9     1157.05     1078.11     25.30 o
  -1 -12   9      401.91      404.32     13.23 o
   0 -12   9       79.08       81.79      9.40 o
   1 -12   9       79.00      167.32     12.61 o
   2 -12   9        7.35       16.04      5.00 o
   3 -12   9      696.43      625.64     23.78 o
   4 -12   9      211.64      174.19     14.70 o
   5 -12   9      344.61      361.26     24.81 o
   6 -12   9      171.01      149.41     16.58 o
   7 -12   9       74.56       79.03      9.96 o
   8 -12   9       70.77       52.50     16.42 o
   9 -12   9      292.69      346.00     30.61 o
  10 -12   9      160.18      169.18     29.22 o
  -7 -11   9       22.15       30.58     26.25 o
  -6 -11   9      325.39      338.58     34.04 o
  -5 -11   9       75.13       81.16     19.05 o
  -4 -11   9      183.70      159.16     17.77 o
  -3 -11   9        1.22        2.47      5.90 o
  -2 -11   9     2386.27     2369.70     39.68 o
  -1 -11   9     2250.86     2273.15     32.56 o
   0 -11   9       67.36       62.82      6.65 o
   1 -11   9     1659.49     1808.14     29.16 o
   2 -11   9      263.52      240.51     15.15 o
   3 -11   9     1134.06     1085.71     30.61 o
   4 -11   9      262.11      278.87     17.21 o
   5 -11   9        6.76       14.53     11.84 o
   6 -11   9      433.27      399.91     19.42 o
   7 -11   9      228.46      232.96     12.01 o
   8 -11   9      146.10      131.46     28.72 o
   9 -11   9       20.74       24.23     12.91 o
  10 -11   9      107.68      123.06     25.79 o
  -8 -10   9       35.92       26.56     26.81 o
  -7 -10   9      172.03      178.25     42.62 o
  -6 -10   9      120.79      168.77     25.22 o
  -5 -10   9        2.37       -2.06      9.61 o
  -4 -10   9      665.10      661.10     28.78 o
  -3 -10   9      104.15       67.71      8.36 o
  -2 -10   9       60.92       75.79      7.99 o
  -1 -10   9     2766.27     2881.57     40.63 o
   0 -10   9      421.85      456.13     14.67 o
   1 -10   9     1461.41     1421.21     22.32 o
   2 -10   9        3.64       19.46      7.32 o
   3 -10   9       82.06      108.94     11.42 o
   4 -10   9       78.06       73.69      8.09 o
   5 -10   9     1076.73     1102.10     36.47 o
   6 -10   9       46.24       51.93      6.78 o
   7 -10   9      350.11      322.04     31.11 o
   8 -10   9       61.22       57.23     17.63 o
   9 -10   9      177.54      193.93     31.62 o
  10 -10   9      126.86      106.10     38.36 o
  -8  -9   9       29.14       93.20     34.16 o
  -7  -9   9        4.54       -4.90     11.13 o
  -6  -9   9        0.04        5.33     10.14 o
  -5  -9   9       10.48        1.33      9.21 o
  -4  -9   9       95.32       99.60     14.78 o
  -3  -9   9      382.96      415.17     15.53 o
  -2  -9   9       38.96       63.70      5.73 o
  -1  -9   9      129.80      220.89      9.80 o
   0  -9   9        0.11        2.60      2.76 o
   1  -9   9      553.74      580.55     12.62 o
   2  -9   9       99.55      115.94      9.72 o
   3  -9   9      789.08      861.92     19.55 o
   4  -9   9      207.90      217.46     11.05 o
   5  -9   9      520.25      604.06     20.26 o
   6  -9   9      258.16      248.63     12.10 o
   7  -9   9        2.24       -0.33      7.72 o
   8  -9   9      167.39      187.25     26.28 o
   9  -9   9       58.18       47.22     13.23 o
  10  -9   9       27.76       54.75     17.38 o
  -8  -8   9       16.33       25.69     24.70 o
  -7  -8   9       52.85       38.79     15.05 o
  -6  -8   9        5.23        2.45      9.62 o
  -5  -8   9      473.15      427.56     30.62 o
  -4  -8   9      533.72      514.47     23.53 o
  -3  -8   9      697.70      725.85     16.77 o
  -2  -8   9      417.00      373.70     10.36 o
  -1  -8   9       99.38      149.29      7.81 o
   0  -8   9      606.72      754.37     20.95 o
   1  -8   9     2191.15     2084.46     25.38 o
   2  -8   9     2284.27     2457.08     36.04 o
   3  -8   9        0.92       35.70      4.68 o
   4  -8   9       32.65       43.31      8.57 o
   5  -8   9      873.43      819.02     19.25 o
   6  -8   9        1.40       25.41      8.31 o
   7  -8   9       70.46       65.93     11.68 o
   8  -8   9        0.34       -2.00      8.49 o
   9  -8   9      296.68      363.77     34.94 o
  10  -8   9        5.96       21.57     11.49 o
  -9  -7   9      612.10      588.61     73.36 o
  -8  -7   9        0.53        4.12     20.32 o
  -7  -7   9       36.78       61.01     15.84 o
  -6  -7   9      643.00      683.92     37.23 o
  -5  -7   9      366.55      318.17     25.71 o
  -4  -7   9        3.91        8.05      7.37 o
  -3  -7   9      837.82      816.31     19.27 o
  -2  -7   9       11.52       12.48      3.24 o
  -1  -7   9       65.80      201.63     12.25 o
   0  -7   9       33.47       46.78      4.39 o
   1  -7   9     6192.97     5932.39     61.11 o
   2  -7   9     1398.63     1342.51     22.87 o
   3  -7   9      775.70     1154.52     30.29 o
   4  -7   9      301.00      256.12      8.97 o
   5  -7   9      290.21      235.38      7.77 o
   6  -7   9      579.90      515.90     24.49 o
   7  -7   9       12.28       11.39      9.64 o
   8  -7   9      463.16      481.67     30.24 o
   9  -7   9       18.74       30.38     11.31 o
  10  -7   9        2.30       10.84     10.84 o
  -9  -6   9      420.77      425.96     62.57 o
  -8  -6   9      276.85      286.29     27.35 o
  -7  -6   9       28.32       29.80     12.57 o
  -6  -6   9      502.06      540.46     42.48 o
  -5  -6   9      407.42      362.45     26.21 o
  -4  -6   9        1.27        6.69      6.66 o
  -3  -6   9     2557.56     2510.99     42.02 o
  -2  -6   9     6417.28     6326.31     58.98 o
  -1  -6   9      118.06      510.60     21.14 o
   0  -6   9        7.77       -0.83      2.51 o
   1  -6   9      259.91      318.75      9.63 o
   2  -6   9     2298.97     2162.08     30.58 o
   3  -6   9     1069.48     1048.75     19.03 o
   4  -6   9       37.25       48.43      4.68 o
   5  -6   9      425.70      483.14     10.05 o
   6  -6   9       20.80       16.06      7.29 o
   7  -6   9        1.44        0.22      6.42 o
   8  -6   9       31.43       26.83     14.14 o
   9  -6   9        1.60       -3.29     10.86 o
  10  -6   9        1.30       -6.72      9.93 o
  -9  -5   9      223.14      272.58     39.42 o
  -8  -5   9       40.42       29.63     20.24 o
  -7  -5   9        1.29       11.51      9.16 o
  -6  -5   9       33.67       26.75     19.52 o
  -5  -5   9     3164.15     3115.91     80.34 o
  -4  -5   9        2.77        9.03      7.32 o
  -3  -5   9      782.63      674.50     12.02 o
  -2  -5   9      372.75      417.96      8.08 o
  -1  -5   9       38.93       82.24      4.54 o
   0  -5   9     1218.65     1161.33     16.34 o
   1  -5   9      368.02      344.05      8.70 o
   2  -5   9      390.69      670.59     14.21 o
   3  -5   9      612.02      574.10     10.82 o
   4  -5   9      310.70      318.47     10.38 o
   5  -5   9       29.15       36.36      3.91 o
   6  -5   9        0.36       20.22      7.23 o
   7  -5   9       83.98       61.88     11.00 o
   8  -5   9       64.26       64.86     12.09 o
   9  -5   9       18.01        8.45     11.78 o
  10  -5   9       16.81       25.30     34.74 o
  -9  -4   9       49.89       71.65     13.59 o
  -8  -4   9       40.19       42.95     12.59 o
  -7  -4   9      721.78      727.74     41.78 o
  -6  -4   9      129.94      156.38     18.23 o
  -5  -4   9     1039.57     1030.20     39.36 o
  -4  -4   9      125.84      131.89      9.68 o
  -3  -4   9     6083.28     5990.05     73.50 o
  -2  -4   9      132.41      235.27     10.68 o
  -1  -4   9      485.15      460.97      8.64 o
   0  -4   9       62.87       54.91      4.07 o
   1  -4   9       34.46       91.97      4.96 o
   2  -4   9      986.39     1100.18     15.29 o
   3  -4   9      944.03     1098.02     15.99 o
   4  -4   9       57.18       73.14      4.72 o
   5  -4   9        5.46       11.42      3.04 o
   6  -4   9      619.96      687.94     31.91 o
   7  -4   9      135.33      115.47     13.90 o
   8  -4   9      371.54      391.57     23.32 o
   9  -4   9        6.07        3.70      9.61 o
  10  -4   9       12.72        3.22     23.89 o
 -10  -3   9       10.27       35.90     20.61 o
  -9  -3   9       30.54       69.67     11.15 o
  -8  -3   9       11.01        0.34      7.04 o
  -7  -3   9     1341.39     1277.06     46.25 o
  -6  -3   9       47.46       35.23     10.20 o
  -5  -3   9       19.63       43.94     24.73 o
  -4  -3   9      131.37      135.32      8.94 o
  -3  -3   9        0.63       59.22      6.18 o
  -2  -3   9     2570.22     2649.03     34.02 o
  -1  -3   9      610.34      613.26      9.84 o
   0  -3   9       18.26       17.11      2.97 o
   1  -3   9      122.47      110.90      4.21 o
   2  -3   9      406.95      419.29     10.34 o
   3  -3   9     6915.26     7310.37     67.58 o
   4  -3   9      683.66      625.31     17.34 o
   5  -3   9      110.95      129.09      6.38 o
   6  -3   9      820.68      762.15     26.00 o
   7  -3   9        0.41       10.34      7.27 o
   8  -3   9      123.25      120.31     15.20 o
   9  -3   9      187.05      158.51     18.36 o
  10  -3   9       15.99       21.30     26.72 o
 -10  -2   9      193.11      180.31     51.77 o
  -9  -2   9       11.43       -7.87     12.34 o
  -8  -2   9       13.01       19.66      8.08 o
  -7  -2   9       51.27       75.18     11.78 o
  -6  -2   9      669.18      594.51     26.68 o
  -5  -2   9       70.65       61.51      8.00 o
  -4  -2   9       97.39       84.87      7.45 o
  -3  -2   9     1266.98     1202.34     20.19 o
  -2  -2   9     1733.70     1648.41     21.02 o
  -1  -2   9      140.41      164.14      5.45 o
   0  -2   9       29.13       30.82      3.48 o
   1  -2   9      813.44      807.21     10.48 o
   2  -2   9      585.12      524.17     10.08 o
   3  -2   9      173.56      195.05      7.01 o
   4  -2   9      103.90      110.32      6.52 o
   5  -2   9      707.83      724.66     15.48 o
   6  -2   9      742.74      689.82     24.74 o
   7  -2   9        2.64        6.41      7.07 o
   8  -2   9       14.62       23.88     10.14 o
   9  -2   9        2.87       14.33     10.33 o
  10  -2   9       18.29       29.60     18.29 o
 -10  -1   9       26.20        7.25     16.90 o
  -9  -1   9      101.59      108.40     55.76 o
  -8  -1   9      159.87      140.40     13.18 o
  -7  -1   9        1.76        5.06      6.31 o
  -6  -1   9       27.90       39.13      8.48 o
  -5  -1   9      795.84      909.77     23.74 o
  -4  -1   9      202.86      250.73      8.34 o
  -3  -1   9     1024.65     1191.69     19.02 o
  -2  -1   9      360.61      360.30      6.84 o
  -1  -1   9      541.15      563.09     10.52 o
   0  -1   9       77.74       76.07      4.47 o
   1  -1   9      570.78      559.23      8.58 o
   2  -1   9     1008.59      959.53     14.73 o
   3  -1   9       50.32       97.31      5.58 o
   4  -1   9      928.92      904.16     18.00 o
   5  -1   9      281.90      357.76     11.39 o
   6  -1   9        5.75        6.34      3.43 o
   7  -1   9       95.83       77.45     12.30 o
   8  -1   9        2.87       -2.14      8.07 o
   9  -1   9        0.75       10.48     11.98 o
  10  -1   9       83.15      166.30     29.68 o
 -10   0   9        0.39       20.68     26.26 o
  -9   0   9       88.76      124.45     25.40 o
  -8   0   9        2.67        7.04      5.92 o
  -7   0   9       69.09       70.71     10.17 o
  -6   0   9      113.15      141.53     10.29 o
  -5   0   9        0.07        4.09      2.71 o
  -4   0   9       68.39       52.99      3.80 o
  -3   0   9     5461.11     5990.63     63.69 o
  -2   0   9      141.24      153.50      5.09 o
  -1   0   9      432.59      447.25      9.28 o
   0   0   9       24.34       42.48      3.15 o
   1   0   9      489.69      455.73      7.66 o
   2   0   9     2042.14     1902.61     23.65 o
   3   0   9      173.84      195.57      8.66 o
   4   0   9        1.54        0.52      3.23 o
   5   0   9       20.77       15.34      4.65 o
   6   0   9       36.20       38.46      6.66 o
   7   0   9       63.94       69.85     10.95 o
   8   0   9      357.14      329.27     22.78 o
   9   0   9       17.33       13.04     15.34 o
  10   0   9       34.35       34.38     19.67 o
 -10   1   9       89.94       99.07     38.65 o
  -9   1   9       14.68       11.65     23.25 o
  -8   1   9      244.63      240.94     41.85 o
  -7   1   9        3.73        5.88      4.91 o
  -6   1   9      196.46      190.68     12.12 o
  -5   1   9        0.85        2.06      2.96 o
  -4   1   9      226.92      317.02      9.13 o
  -3   1   9      140.14      152.99      6.58 o
  -2   1   9       65.80      162.50      6.21 o
  -1   1   9      385.01      399.28     10.98 o
   0   1   9        0.96        2.70      2.47 o
   1   1   9     4290.97     4216.07     36.88 o
   2   1   9       27.60       46.42      4.36 o
   3   1   9      249.73      195.50      8.82 o
   4   1   9        0.71       -1.77      3.35 o
   5   1   9      462.69      449.20     15.09 o
   6   1   9      114.08      108.66     17.20 o
   7   1   9       18.86       16.03      6.73 o
   8   1   9        8.37        3.73      8.37 o
   9   1   9        1.22       11.56     15.64 o
  10   1   9        6.63       20.52     19.27 o
 -10   2   9      109.57       43.92     31.30 o
  -9   2   9       82.50       16.23     25.72 o
  -8   2   9      481.55      434.63     51.99 o
  -7   2   9      129.00      113.85      9.03 o
  -6   2   9     1918.49     1927.93     37.35 o
  -5   2   9        0.72       -1.37      3.71 o
  -4   2   9      177.54      161.94      8.58 o
  -3   2   9      903.50      945.18     19.28 o
  -2   2   9     1024.34      983.76     14.54 o
  -1   2   9     2329.35     2409.06     27.59 o
   0   2   9        5.34        0.48      2.58 o
   1   2   9      429.25      561.63     10.14 o
   2   2   9        0.01        3.22      2.83 o
   3   2   9      243.73      241.86      8.96 o
   4   2   9      216.95      217.95     11.21 o
   5   2   9        0.89        3.54      5.00 o
   6   2   9      161.73      154.24     16.58 o
   7   2   9        2.73        2.37      6.20 o
   8   2   9       40.47       35.98      8.46 o
   9   2   9       15.21       14.10     23.05 o
 -10   3   9        0.06        9.12     29.14 o
  -9   3   9        0.00       -7.18     21.82 o
  -8   3   9        6.26       13.08     21.91 o
  -7   3   9       45.11       28.78      5.79 o
  -6   3   9      644.97      674.33     16.71 o
  -5   3   9        0.17       16.13      4.31 o
  -4   3   9      217.30      230.18      9.85 o
  -3   3   9      461.94      534.87     11.33 o
  -2   3   9      412.61      362.93      9.47 o
  -1   3   9      859.03      925.65     12.44 o
   0   3   9      265.55      299.22      8.19 o
   1   3   9     1037.62     1127.52     16.01 o
   2   3   9       15.55       16.64      2.52 o
   3   3   9        0.20       10.34      3.52 o
   4   3   9       27.83       22.76      6.22 o
   5   3   9       21.79       19.62      7.20 o
   6   3   9      641.00      579.86     23.35 o
   7   3   9      167.17      184.17     17.14 o
   8   3   9       22.87       21.57      9.07 o
   9   3   9       22.29       20.62     23.35 o
 -10   4   9        1.52      -24.58     24.58 o
  -9   4   9       10.27        5.54     22.59 o
  -8   4   9      247.33      204.46     37.88 o
  -7   4   9      425.46      391.26     25.16 o
  -6   4   9      329.26      290.20     14.00 o
  -5   4   9      863.94      950.57     20.77 o
  -4   4   9       24.14       23.25      4.18 o
  -3   4   9       13.12       18.71      3.54 o
  -2   4   9        8.82       18.49      3.58 o
  -1   4   9     2194.39     2208.28     26.10 o
   0   4   9      748.57      811.85     14.22 o
   1   4   9      281.04      330.70      8.69 o
   2   4   9        0.38       24.05      4.89 o
   3   4   9      365.10      384.59     14.20 o
   4   4   9       21.66        8.55      8.85 o
   5   4   9       61.11       25.48      7.83 o
   6   4   9      160.27      122.58     13.58 o
   7   4   9       36.60       31.75      9.42 o
   8   4   9       17.28       40.97     13.33 o
   9   4   9        6.47       32.34     26.82 o
 -10   5   9        0.00      -22.50     22.50 o
  -9   5   9        8.42        8.45     24.72 o
  -8   5   9      194.98      237.08     41.31 o
  -7   5   9       21.18        7.48      4.84 o
  -6   5   9      190.67      183.39     11.65 o
  -5   5   9       47.28       67.46      6.94 o
  -4   5   9      101.61       71.50      6.41 o
  -3   5   9       81.94      103.25      6.31 o
  -2   5   9      167.93      149.82      6.97 o
  -1   5   9      212.25      231.06      7.92 o
   0   5   9       22.81        9.84      3.57 o
   1   5   9       18.07       50.04      4.90 o
   2   5   9      329.38      392.70     10.56 o
   3   5   9      328.16      330.12     14.54 o
   4   5   9      564.67      536.69     21.18 o
   5   5   9        6.44        5.33      6.94 o
   6   5   9      668.99      643.33     27.12 o
   7   5   9        0.11       22.35     10.49 o
   8   5   9      108.86      105.33     37.57 o
 -10   6   9       46.23       57.24     32.82 o
  -9   6   9        3.98      -20.65     20.65 o
  -8   6   9       10.22      -17.15     20.53 o
  -7   6   9        0.84        1.77      5.21 o
  -6   6   9       49.02       53.87      8.31 o
  -5   6   9      131.96      134.33     12.86 o
  -4   6   9      190.74      220.52     11.27 o
  -3   6   9      305.61      259.54      9.18 o
  -2   6   9      351.50      317.33      9.28 o
  -1   6   9      732.37      692.94     14.48 o
   0   6   9       11.29       14.99      3.91 o
   1   6   9       65.14       96.02      6.63 o
   2   6   9      137.26      120.09      7.58 o
   3   6   9      236.93      237.45     13.53 o
   4   6   9      137.21      157.14     14.07 o
   5   6   9      357.16      317.59     21.13 o
   6   6   9      429.51      448.27     27.46 o
   7   6   9        7.72       11.65     10.82 o
   8   6   9       59.80       93.17     35.39 o
 -10   7   9        1.56      -21.00     24.45 o
  -9   7   9       75.54       43.68     27.06 o
  -8   7   9       24.73       44.42     15.54 o
  -7   7   9      288.46      296.07     15.66 o
  -6   7   9      202.64      164.34     13.95 o
  -5   7   9        0.78        3.44      5.21 o
  -4   7   9      164.94      152.79     11.85 o
  -3   7   9     1339.63     1207.20     23.23 o
  -2   7   9     1372.43     1264.70     26.27 o
  -1   7   9      251.23      249.65      9.09 o
   0   7   9      140.65      149.43      8.01 o
   1   7   9     1026.46     1038.36     20.22 o
   2   7   9      173.16      206.12     15.08 o
   3   7   9     1721.58     1710.80     34.87 o
   4   7   9      892.20      868.35     34.76 o
   5   7   9      208.35      169.70     16.23 o
   6   7   9       33.54       10.53     13.35 o
   7   7   9        6.12        8.42     12.79 o
   8   7   9       88.17       29.86     28.55 o
 -10   8   9      168.27      247.11     46.87 o
  -9   8   9       55.98       23.13     27.99 o
  -8   8   9      506.91      483.77     20.83 o
  -7   8   9       86.90       78.90     10.90 o
  -6   8   9      819.47      759.83     24.76 o
  -5   8   9        0.18        1.07      5.40 o
  -4   8   9      188.45      173.54     13.43 o
  -3   8   9     1148.48      980.13     23.54 o
  -2   8   9        3.42       12.32      4.40 o
  -1   8   9      929.64      951.22     17.79 o
   0   8   9      249.43      295.32     11.17 o
   1   8   9     1269.59     1224.62     23.15 o
   2   8   9       79.44       70.97      9.58 o
   3   8   9      191.53      268.91     15.39 o
   4   8   9       75.96       63.33     11.48 o
   5   8   9      230.40      250.66     19.27 o
   6   8   9       51.72       54.96     14.15 o
   7   8   9      520.33      613.63     71.52 o
 -10   9   9       33.68       34.46     30.27 o
  -9   9   9       51.36       64.13     31.99 o
  -8   9   9        1.01        5.05      7.16 o
  -7   9   9      177.34      181.62     16.82 o
  -6   9   9       23.92       36.25     12.24 o
  -5   9   9      109.16       83.78     15.13 o
  -4   9   9        3.80       15.12      7.18 o
  -3   9   9       64.22       50.11      8.28 o
  -2   9   9      396.15      412.91     12.49 o
  -1   9   9      906.74      900.01     18.96 o
   0   9   9        9.33       11.36      4.71 o
   1   9   9       20.18       62.07      6.97 o
   2   9   9      182.62      178.97     13.64 o
   3   9   9      147.04      153.17     16.91 o
   4   9   9       92.01       97.50     15.80 o
   5   9   9      422.70      415.75     24.55 o
   6   9   9       13.79       27.78     12.81 o
   7   9   9        6.20        0.59     23.14 o
 -10  10   9        0.12      -22.41     22.41 o
  -9  10   9        1.43        5.89     26.60 o
  -8  10   9        1.09        7.25      8.16 o
  -7  10   9      267.04      272.68     17.70 o
  -6  10   9      441.56      399.10     20.63 o
  -5  10   9       17.79       19.01      7.82 o
  -4  10   9       35.38       37.91     11.28 o
  -3  10   9     3272.58     2964.93     49.51 o
  -2  10   9       33.87       37.33      7.36 o
  -1  10   9      932.29      838.80     18.97 o
   0  10   9        4.70        7.46      4.75 o
   1  10   9       24.94       40.12      6.79 o
   2  10   9      805.78      779.98     20.70 o
   3  10   9      289.25      252.98     16.40 o
   4  10   9      106.00      120.49     15.29 o
   5  10   9        2.42        0.47      9.15 o
   6  10   9       43.11       29.31     24.18 o
 -10  11   9        0.22      -24.45     24.45 o
  -9  11   9        1.49        1.04     21.02 o
  -8  11   9        5.69       10.17     15.53 o
  -7  11   9       38.15       34.95      9.57 o
  -6  11   9       54.59       71.64     14.35 o
  -5  11   9       57.90       47.91     10.05 o
  -4  11   9      150.27      223.78     17.26 o
  -3  11   9     1142.49     1056.27     27.54 o
  -2  11   9      285.83      262.77     12.70 o
  -1  11   9      370.76      339.27     15.22 o
   0  11   9       70.26       82.54      8.61 o
   1  11   9       23.01       20.25      6.13 o
   2  11   9      101.16       77.07      9.12 o
   3  11   9      207.34      195.71     15.97 o
   4  11   9      176.29      176.53     15.71 o
   5  11   9      210.69      213.03     24.51 o
   6  11   9      579.73      750.59     79.53 o
  -9  12   9       25.90       35.28     18.65 o
  -8  12   9        0.17       16.68      8.71 o
  -7  12   9       75.55       89.95     13.34 o
  -6  12   9        0.21       14.94      8.31 o
  -5  12   9      182.86      185.32     18.43 o
  -4  12   9        1.01       11.07      7.76 o
  -3  12   9       88.76       88.97     11.81 o
  -2  12   9      874.07      860.75     21.70 o
  -1  12   9        6.46       -1.12      5.50 o
   0  12   9      159.08      150.49     12.40 o
   1  12   9      198.41      202.13     13.00 o
   2  12   9        0.02       10.75      6.63 o
   3  12   9       93.85       96.78     14.86 o
   4  12   9       68.22       75.13     15.71 o
   5  12   9        1.10        3.36     20.64 o
  -9  13   9        9.21       23.99     20.38 o
  -8  13   9       82.60       83.04     17.18 o
  -7  13   9       13.57       10.66     11.20 o
  -6  13   9        7.36        5.26      7.74 o
  -5  13   9      177.76      160.07     16.09 o
  -4  13   9      308.82      330.56     21.39 o
  -3  13   9       22.75       27.69      8.30 o
  -2  13   9        8.99       23.37      6.54 o
  -1  13   9        3.01       10.44      6.64 o
   0  13   9      151.95      153.33     13.12 o
   1  13   9      306.45      298.80     19.27 o
   2  13   9       33.34       29.95      8.22 o
   3  13   9        9.87       12.25      9.31 o
   4  13   9       44.94       46.83     13.56 o
   5  13   9      279.14      373.05     60.59 o
  -9  14   9       93.86      105.30     33.16 o
  -8  14   9       75.11       77.67     20.60 o
  -7  14   9        2.17       17.10      9.73 o
  -6  14   9       34.57       43.31     14.30 o
  -5  14   9        6.95       48.54     10.73 o
  -4  14   9      250.42      243.73     19.43 o
  -3  14   9      282.29      280.36     20.54 o
  -2  14   9      133.21      121.13     10.54 o
  -1  14   9        5.92       15.85      6.99 o
   0  14   9        7.02       17.79      7.90 o
   1  14   9       50.21       64.11     10.78 o
   2  14   9       20.72       48.76      9.73 o
   3  14   9      134.68      163.16     19.06 o
   4  14   9        5.34       20.53     17.79 o
  -8  15   9        0.18       12.97     19.25 o
  -7  15   9      250.13      264.17     33.16 o
  -6  15   9       85.41       74.08     13.01 o
  -5  15   9        2.96       10.78      9.58 o
  -4  15   9       13.10       25.29      8.57 o
  -3  15   9      307.22      291.31     18.75 o
  -2  15   9        8.17       15.02      6.72 o
  -1  15   9      416.36      366.85     22.50 o
   0  15   9       17.41       27.71      8.32 o
   1  15   9      248.65      283.55     17.48 o
   2  15   9       16.78       11.22      9.33 o
   3  15   9      196.02      155.47     22.16 o
  -7  16   9      110.31       72.41     26.92 o
  -6  16   9      245.87      192.92     41.53 o
  -5  16   9       36.29       40.34     12.16 o
  -4  16   9        9.35       15.92      7.39 o
  -3  16   9        3.11       24.86      8.66 o
  -2  16   9      349.07      330.06     21.63 o
  -1  16   9      838.12      836.44     26.34 o
   0  16   9      516.84      535.57     24.74 o
   1  16   9       22.39       13.79      9.74 o
   2  16   9      144.83      143.20     22.35 o
  -7  17   9      153.71      187.92     38.78 o
  -5  17   9       37.83       81.36     27.52 o
  -4  17   9        5.32       25.57     10.05 o
  -3  17   9        3.77       26.14     10.74 o
  -2  17   9       37.42       76.39     15.70 o
  -1  17   9       25.94       42.99     12.84 o
   0  17   9       81.17      105.35     14.23 o
   1  17   9       39.49       46.48     12.02 o
  -5  18   9        0.22       47.04     22.11 o
  -4  18   9       35.98       18.41     29.25 o
  -3  18   9        0.12       16.14     23.04 o
  -2  18   9       45.40       68.01     15.16 o
  -1  18   9       34.61       28.52     10.01 o
   2 -21  10       20.89       32.98     20.40 o
   3 -21  10        0.14        6.28     13.78 o
   4 -21  10        0.33        7.83     19.67 o
   0 -20  10        1.29       18.96     11.97 o
   1 -20  10        1.29       -1.64     10.92 o
   2 -20  10        5.58       19.22     18.05 o
   3 -20  10       33.24       24.49     13.49 o
   4 -20  10       10.06       18.29     19.53 o
   5 -20  10      360.81      417.71     60.14 o
   6 -20  10        7.80       21.30     19.21 o
  -2 -19  10      100.53      113.81     22.82 o
  -1 -19  10       33.47       47.95     17.49 o
   0 -19  10        5.83        7.81     11.53 o
   1 -19  10        2.68       34.97     15.42 o
   2 -19  10       34.65       41.08     11.42 o
   3 -19  10        0.07       13.23     11.39 o
   4 -19  10      310.15      291.49     49.97 o
   5 -19  10        1.11        3.49     20.93 o
   6 -19  10        8.71       18.79     19.41 o
   7 -19  10        6.74       -0.74     12.39 o
  -3 -18  10       29.70       65.56     27.20 o
  -2 -18  10       28.27       42.40     14.39 o
  -1 -18  10      422.95      383.23     26.69 o
   0 -18  10       38.63        5.18     11.42 o
   1 -18  10       10.95       15.72      8.63 o
   2 -18  10        2.57       26.22     12.04 o
   3 -18  10       21.34       30.98     12.42 o
   4 -18  10      233.28      266.53     31.25 o
   5 -18  10      198.23      256.34     25.30 o
   6 -18  10       78.87       33.78     23.86 o
   7 -18  10       13.78        6.83     18.21 o
   8 -18  10       46.94       58.84     24.70 o
  -3 -17  10      197.13      245.82     38.24 o
  -2 -17  10        7.07       42.39     14.06 o
  -1 -17  10       11.16       30.21     15.20 o
   0 -17  10       16.22       26.62     10.44 o
   1 -17  10       23.59       21.34      7.93 o
   2 -17  10       14.14       15.06     13.76 o
   3 -17  10      586.56      531.83     36.26 o
   4 -17  10      287.95      269.64     24.71 o
   5 -17  10       30.29       23.64      9.59 o
   6 -17  10      512.70      572.12     37.33 o
   7 -17  10      132.81      133.44     36.28 o
   8 -17  10        1.35       -0.78     10.70 o
  -4 -16  10       21.38       10.49     18.00 o
  -3 -16  10       56.10       98.87     30.06 o
  -2 -16  10      280.71      259.37     24.10 o
  -1 -16  10       11.85      -11.64     15.08 o
   0 -16  10       11.50        2.76      8.57 o
   1 -16  10       11.52       13.49      7.71 o
   2 -16  10      442.74      438.69     43.15 o
   3 -16  10        2.43        8.53     12.58 o
   4 -16  10        1.46       13.14      8.89 o
   5 -16  10       53.27       43.77     15.28 o
   6 -16  10        8.60       15.21      8.78 o
   7 -16  10       26.57       48.60     12.75 o
   8 -16  10       22.50       23.52     39.93 o
   9 -16  10       14.79       17.55     27.29 o
  -5 -15  10        0.48       11.89     19.64 o
  -4 -15  10      118.28      144.81     20.59 o
  -3 -15  10       39.63       19.67      8.74 o
  -2 -15  10       11.93        6.69     13.50 o
  -1 -15  10      119.64      138.14     19.83 o
   0 -15  10      150.86      168.67     13.65 o
   1 -15  10       89.16       63.48     10.30 o
   2 -15  10      106.14       80.98     16.99 o
   3 -15  10       90.57       89.47     14.86 o
   4 -15  10       46.52       28.52      9.09 o
   5 -15  10       18.62       27.39      9.54 o
   6 -15  10      138.10      126.43     15.00 o
   7 -15  10       16.90        8.03      7.48 o
   8 -15  10      241.68      250.85     17.68 o
   9 -15  10        9.56      -13.37     13.37 o
  -6 -14  10        0.27      -16.28     21.33 o
  -5 -14  10        3.95       -1.69     12.32 o
  -4 -14  10      608.65      561.45     31.66 o
  -3 -14  10      190.21      194.57     23.86 o
  -2 -14  10       45.95      108.62     22.43 o
  -1 -14  10       56.02       76.27     11.72 o
   0 -14  10        0.07        1.56      6.44 o
   1 -14  10      451.34      442.32     19.74 o
   2 -14  10       21.00       20.98     11.11 o
   3 -14  10       24.66       14.53      7.77 o
   4 -14  10      225.84      224.82     18.36 o
   5 -14  10      232.23      251.32     19.10 o
   6 -14  10       81.80       72.69     12.15 o
   7 -14  10        6.55       -0.35      6.48 o
   8 -14  10       34.40       41.05     13.21 o
   9 -14  10       81.79       68.16     20.70 o
  -6 -13  10        0.39       22.76     24.76 o
  -5 -13  10      242.68      314.47     34.59 o
  -4 -13  10      213.82      242.69     22.56 o
  -3 -13  10        1.28        0.74      7.88 o
  -2 -13  10       86.05       90.02     10.78 o
  -1 -13  10       30.54       58.49      8.25 o
   0 -13  10        2.73        7.32      6.32 o
   1 -13  10      336.42      312.23     22.35 o
   2 -13  10       45.11       39.21     12.60 o
   3 -13  10      177.79      191.87     15.98 o
   4 -13  10      311.81      280.69     19.86 o
   5 -13  10        0.49       -2.76      6.69 o
   6 -13  10       26.41       53.24     13.06 o
   7 -13  10      121.38      138.01     13.67 o
   8 -13  10      769.29      843.92     40.33 o
   9 -13  10       22.37        2.06     14.69 o
  10 -13  10        0.35       17.04     15.71 o
  -7 -12  10       32.91       49.55     33.34 o
  -6 -12  10        6.98        0.97     20.10 o
  -5 -12  10       63.26       75.52     19.62 o
  -4 -12  10        6.84        9.68     10.16 o
  -3 -12  10      352.16      317.06     16.07 o
  -2 -12  10      100.20       88.38     10.49 o
  -1 -12  10      371.90      385.12     12.92 o
   0 -12  10      296.96      286.83     12.33 o
   1 -12  10      381.85      356.08     16.90 o
   2 -12  10      761.29      733.97     25.10 o
   3 -12  10       11.03       11.97      7.13 o
   4 -12  10      293.67      277.60     17.85 o
   5 -12  10      807.43      720.08     26.37 o
   6 -12  10       12.29        6.46      6.62 o
   7 -12  10      527.33      514.43     26.66 o
   8 -12  10       14.83        1.35     10.86 o
   9 -12  10       26.57       14.49     10.75 o
  10 -12  10       20.99       12.44     17.62 o
  -7 -11  10       17.64      -18.55     18.55 o
  -6 -11  10      266.54      299.46     32.48 o
  -5 -11  10       26.14        3.50     11.41 o
  -4 -11  10       28.85       28.99     10.62 o
  -3 -11  10       53.29       48.50      8.25 o
  -2 -11  10      241.56      223.03     13.08 o
  -1 -11  10      264.18      301.43     12.55 o
   0 -11  10       91.29      104.29      8.93 o
   1 -11  10       23.77       41.25      6.43 o
   2 -11  10        4.51       -0.28      3.84 o
   3 -11  10      226.73      187.66     14.45 o
   4 -11  10      749.76      713.93     25.00 o
   5 -11  10       72.36       24.55     15.61 o
   6 -11  10       48.32       58.37     12.54 o
   7 -11  10       97.44      102.53     14.71 o
   8 -11  10      232.10      290.26     29.69 o
   9 -11  10      123.21      121.52     20.49 o
  10 -11  10        0.35       -7.23     14.56 o
  -8 -10  10        2.71       -4.13     20.60 o
  -7 -10  10       60.02       31.48     25.07 o
  -6 -10  10        5.49       19.38     13.94 o
  -5 -10  10       86.48       70.13     17.47 o
  -4 -10  10      188.98      203.42     18.42 o
  -3 -10  10       18.86       23.95      6.82 o
  -2 -10  10      465.40      482.63     15.82 o
  -1 -10  10       33.51       31.33      5.45 o
   0 -10  10        0.25        2.34      3.14 o
   1 -10  10        1.04        3.85      3.28 o
   2 -10  10      473.54      427.49     11.43 o
   3 -10  10       65.58       75.07     13.00 o
   4 -10  10      246.96      252.72     17.86 o
   5 -10  10       15.10       11.21      7.37 o
   6 -10  10      128.37      137.87     24.10 o
   7 -10  10       51.60       71.95     14.96 o
   8 -10  10        0.84        1.30     12.84 o
   9 -10  10      166.09      242.98     32.26 o
  10 -10  10      131.73       94.33     23.97 o
  -8  -9  10      105.32      149.99     44.90 o
  -7  -9  10      240.30      264.76     29.83 o
  -6  -9  10      141.35      143.76     22.79 o
  -5  -9  10      138.25      145.75     21.71 o
  -4  -9  10      337.70      327.80     20.94 o
  -3  -9  10       79.89       79.38     12.72 o
  -2  -9  10       81.21       61.48      8.31 o
  -1  -9  10       66.29       65.36     11.59 o
   0  -9  10     1169.03     1282.30     26.41 o
   1  -9  10      144.31      217.01      7.95 o
   2  -9  10       47.80       62.19      8.24 o
   3  -9  10      398.72      372.32     13.40 o
   4  -9  10     1021.79      996.42     21.35 o
   5  -9  10        4.11        8.31      4.55 o
   6  -9  10        4.52       10.71      4.22 o
   7  -9  10      215.23      253.84     19.80 o
   8  -9  10       13.73       30.82     11.00 o
   9  -9  10        1.25        2.37      9.75 o
  10  -9  10       52.03       45.47     16.43 o
  -8  -8  10       13.70       12.59     22.44 o
  -7  -8  10       45.84       59.01     16.59 o
  -6  -8  10       23.25       30.12     12.97 o
  -5  -8  10      233.42      221.80     44.12 o
  -4  -8  10        0.03       13.87      8.24 o
  -3  -8  10        2.98       14.22      6.76 o
  -2  -8  10      138.65      208.28      9.61 o
  -1  -8  10      845.95      895.47     17.91 o
   0  -8  10      289.72      280.36     12.88 o
   1  -8  10    14854.60    14502.68    125.24 o
   2  -8  10     3168.54     3060.37     46.01 o
   3  -8  10       64.47       86.16      6.95 o
   4  -8  10        0.03        2.01      4.08 o
   5  -8  10     1633.79     1459.40     29.50 o
   6  -8  10      172.58      188.03     13.83 o
   7  -8  10        1.04       15.33      8.39 o
   8  -8  10       88.70      115.72     13.43 o
   9  -8  10       36.13       32.72     12.17 o
  10  -8  10        7.79       11.89     12.95 o
  -9  -7  10       20.29        5.52     24.63 o
  -8  -7  10      220.70      146.00     39.78 o
  -7  -7  10       32.98       29.61     12.82 o
  -6  -7  10      143.97      142.52     55.30 o
  -5  -7  10      100.77      127.47     18.68 o
  -4  -7  10      585.37      649.47     25.39 o
  -3  -7  10      148.69      148.89      7.52 o
  -2  -7  10       88.70      126.66      9.41 o
  -1  -7  10     4080.37     4928.03     51.77 o
   0  -7  10     2306.13     2385.75     31.39 o
   1  -7  10      249.01      269.60     11.67 o
   2  -7  10     5918.34     5478.32     63.95 o
   3  -7  10     2790.04     2952.82     39.80 o
   4  -7  10     1179.35     1071.34     19.09 o
   5  -7  10        1.59        7.34      3.78 o
   6  -7  10       99.14       98.31     17.06 o
   7  -7  10       95.17       96.68     20.49 o
   8  -7  10       54.53       86.38     22.63 o
   9  -7  10        0.36       11.98     12.11 o
  10  -7  10        2.76        1.18     10.70 o
  -9  -6  10      170.37      195.14     54.83 o
  -8  -6  10      410.35      485.70     33.15 o
  -7  -6  10      214.46      287.04     55.64 o
  -6  -6  10       15.23       13.97     10.44 o
  -5  -6  10       83.21       64.97     14.13 o
  -4  -6  10     1226.43     1226.51     40.13 o
  -3  -6  10       32.74       37.54      3.89 o
  -2  -6  10      456.32      617.19     13.10 o
  -1  -6  10      180.90      187.38      6.75 o
   0  -6  10     4300.42     4281.20     44.83 o
   1  -6  10        1.29        4.94      3.16 o
   2  -6  10     1196.78     1179.99     21.00 o
   3  -6  10       42.70       58.43      6.77 o
   4  -6  10     5962.51     6164.30     64.51 o
   5  -6  10       75.55       76.04      4.79 o
   6  -6  10      473.79      408.93     19.28 o
   7  -6  10      173.84      200.40     23.73 o
   8  -6  10       16.56       19.96     11.38 o
   9  -6  10      618.25      655.24     37.30 o
  10  -6  10        6.63       -3.62     10.04 o
  -9  -5  10      163.87      226.99     35.04 o
  -8  -5  10      547.82      649.03     36.58 o
  -7  -5  10      213.90      190.02     22.20 o
  -6  -5  10        1.69       12.99      8.61 o
  -5  -5  10       33.46       30.13     20.97 o
  -4  -5  10      280.29      302.83     20.94 o
  -3  -5  10      217.93      216.86     10.80 o
  -2  -5  10      370.42      673.56     11.62 o
  -1  -5  10       66.09       56.29      4.40 o
   0  -5  10     2504.52     2517.59     31.66 o
   1  -5  10      362.52      427.69      9.96 o
   2  -5  10      286.47      246.15      7.92 o
   3  -5  10        0.98       -0.32      2.37 o
   4  -5  10      917.43     1052.59     18.04 o
   5  -5  10        0.01        4.09      3.75 o
   6  -5  10       78.23       87.90     11.25 o
   7  -5  10       66.23       39.79     10.03 o
   8  -5  10      428.73      407.04     28.46 o
   9  -5  10        5.53        1.18     11.45 o
  10  -5  10      142.60      202.15     29.82 o
  -9  -4  10        7.19       17.17      9.57 o
  -8  -4  10       42.09       36.91     13.78 o
  -7  -4  10      217.72      260.36     23.13 o
  -6  -4  10      513.80      462.30     78.68 o
  -5  -4  10       21.42       15.41     14.50 o
  -4  -4  10       36.87       35.59      7.90 o
  -3  -4  10     4037.01     4204.72     70.63 o
  -2  -4  10      167.53      196.65      5.63 o
  -1  -4  10      628.31      660.95     10.83 o
   0  -4  10       61.40       80.48      5.87 o
   1  -4  10      837.76      750.78     10.87 o
   2  -4  10       28.61       50.96      3.84 o
   3  -4  10     2017.38     2052.07     24.98 o
   4  -4  10      100.81      152.25      7.81 o
   5  -4  10       61.62       63.52      5.20 o
   6  -4  10      251.75      191.84     14.83 o
   7  -4  10       15.61       20.39      8.69 o
   8  -4  10       53.11       40.37     10.94 o
   9  -4  10       79.54       91.10     21.81 o
  10  -4  10      417.30      501.80     64.73 o
 -10  -3  10       64.32       70.49     26.14 o
  -9  -3  10      164.68      156.21     24.27 o
  -8  -3  10       20.63       29.54      9.95 o
  -7  -3  10      505.51      494.69     25.77 o
  -6  -3  10      348.29      375.54     21.66 o
  -5  -3  10      188.22      236.93     16.92 o
  -4  -3  10      191.51      207.59     17.14 o
  -3  -3  10       12.63       11.19      3.72 o
  -2  -3  10        2.52       12.78      2.96 o
  -1  -3  10      198.11      246.17      6.50 o
   0  -3  10     1172.03     1203.87     16.94 o
   1  -3  10     1231.53     1259.54     15.19 o
   2  -3  10      490.72      546.63     10.52 o
   3  -3  10     1298.12     1389.39     26.33 o
   4  -3  10      169.33      149.68      7.53 o
   5  -3  10     1368.68     1390.78     23.27 o
   6  -3  10       64.42       54.01     13.61 o
   7  -3  10      505.03      486.37     23.91 o
   8  -3  10      409.24      362.24     23.14 o
   9  -3  10       73.29       84.68     14.61 o
  10  -3  10        7.87       12.77     24.16 o
 -10  -2  10       37.57        3.16     17.16 o
  -9  -2  10        0.04       -1.99      6.59 o
  -8  -2  10       34.39       43.28     10.05 o
  -7  -2  10      466.57      496.35     42.24 o
  -6  -2  10      172.51      195.99     16.33 o
  -5  -2  10        8.85        3.53      5.65 o
  -4  -2  10     5246.62     5656.55     64.66 o
  -3  -2  10        0.03        1.13      3.00 o
  -2  -2  10      265.49      265.58      5.72 o
  -1  -2  10     2226.74     2135.35     23.42 o
   0  -2  10     1340.88     1374.39     17.48 o
   1  -2  10      782.51      753.80     10.48 o
   2  -2  10     2276.19     2466.90     28.14 o
   3  -2  10     1053.43     1232.65     18.15 o
   4  -2  10      107.77      137.74      7.44 o
   5  -2  10        0.00       12.21      3.50 o
   6  -2  10       11.02        6.80      4.78 o
   7  -2  10      260.48      259.82     18.82 o
   8  -2  10        0.14        8.05      9.29 o
   9  -2  10       39.46       39.57     11.99 o
  10  -2  10        8.99       14.00     16.93 o
 -10  -1  10       68.77      100.31     30.99 o
  -9  -1  10       75.76       53.67     32.57 o
  -8  -1  10       37.48       29.33      9.37 o
  -7  -1  10       66.98       83.79     13.90 o
  -6  -1  10      253.12      264.06     18.20 o
  -5  -1  10      656.80      602.00     19.61 o
  -4  -1  10     1523.18     1666.94     25.01 o
  -3  -1  10     3087.71     3133.23     37.67 o
  -2  -1  10      962.71      967.41     14.09 o
  -1  -1  10      323.20      337.20      8.06 o
   0  -1  10     9243.15     8902.62     73.40 o
   1  -1  10      695.49      652.62      9.80 o
   2  -1  10      215.39      320.69      8.44 o
   3  -1  10       20.16       28.97      3.89 o
   4  -1  10       10.87       23.83      4.25 o
   5  -1  10       49.44       43.50      5.49 o
   6  -1  10       91.12       92.28      6.96 o
   7  -1  10      311.66      327.47     22.31 o
   8  -1  10       80.84       64.73     15.23 o
   9  -1  10        2.43       26.87     13.21 o
  10  -1  10      174.50      182.45     32.52 o
 -10   0  10       85.20      107.85     37.07 o
  -9   0  10       41.65       16.84     22.21 o
  -8   0  10        0.09       -0.83      6.28 o
  -7   0  10      105.78      105.81     12.35 o
  -6   0  10       72.51       38.91     10.94 o
  -5   0  10       10.95       22.29      4.14 o
  -4   0  10     1493.92     1510.61     28.68 o
  -3   0  10     1033.27     1181.77     17.06 o
  -2   0  10     3445.20     3613.57     35.67 o
  -1   0  10      515.74      529.65     10.62 o
   0   0  10    11454.55    10975.36     89.05 o
   1   0  10      506.67      633.32      9.51 o
   2   0  10      258.16      249.03      9.50 o
   3   0  10      623.49      540.67     12.54 o
   4   0  10      518.55      424.48     12.87 o
   5   0  10      139.19      173.12      9.87 o
   6   0  10        1.23        5.24      4.10 o
   7   0  10        6.04       16.20      5.09 o
   8   0  10      126.02      109.74     15.85 o
   9   0  10        0.03       -1.90     14.17 o
  10   0  10        8.15        5.83     17.34 o
 -10   1  10       18.74        3.77     26.95 o
  -9   1  10        0.01      -18.02     18.02 o
  -8   1  10        0.11        7.67      8.42 o
  -7   1  10      102.65      120.36     20.71 o
  -6   1  10      722.00      678.91     22.73 o
  -5   1  10       80.59       99.08      6.63 o
  -4   1  10      100.83      132.13      6.62 o
  -3   1  10     1233.52     1354.64     20.83 o
  -2   1  10      710.09      797.50     13.59 o
  -1   1  10     2411.13     2384.25     27.91 o
   0   1  10     4811.07     4704.71     40.55 o
   1   1  10       78.27       78.26      4.24 o
   2   1  10       10.70        9.23      2.84 o
   3   1  10     4110.96     4037.18     50.00 o
   4   1  10      454.03      391.76     13.89 o
   5   1  10      591.96      550.67     17.03 o
   6   1  10      319.73      344.68     17.38 o
   7   1  10       83.30       73.29     12.14 o
   8   1  10        0.72        3.88      9.54 o
   9   1  10       14.45        7.26     13.95 o
 -10   2  10       40.90       62.13     34.87 o
  -9   2  10       36.82       22.13     28.72 o
  -8   2  10       31.44       20.38     20.75 o
  -7   2  10        2.90        4.38      6.77 o
  -6   2  10       42.77       17.18      5.91 o
  -5   2  10      336.15      368.20     13.04 o
  -4   2  10      996.85      958.86     17.90 o
  -3   2  10        5.22        6.00      2.59 o
  -2   2  10      149.56      135.84      5.89 o
  -1   2  10       99.62      127.79      5.90 o
   0   2  10      107.85      109.35      5.18 o
   1   2  10     3671.88     3971.22     38.39 o
   2   2  10       84.77       73.33      6.09 o
   3   2  10        7.31       25.42      4.20 o
   4   2  10        0.47        2.24      6.04 o
   5   2  10      116.63      118.48     11.63 o
   6   2  10        7.64       20.10      7.40 o
   7   2  10       40.17       33.94      8.72 o
   8   2  10        4.87       14.19      7.83 o
   9   2  10        1.29        1.83     14.33 o
 -10   3  10       39.21       56.96     36.10 o
  -9   3  10      182.21      140.08     39.42 o
  -8   3  10      587.68      527.32     56.67 o
  -7   3  10      302.64      324.34     19.92 o
  -6   3  10       10.52       10.20      4.14 o
  -5   3  10      363.30      377.37     13.34 o
  -4   3  10       14.85        7.54      3.45 o
  -3   3  10      134.42      141.04      7.36 o
  -2   3  10       18.31       19.40      3.66 o
  -1   3  10     3059.10     3324.24     32.58 o
   0   3  10    11297.92    11292.96     99.58 o
   1   3  10      707.48      696.73     12.43 o
   2   3  10     3238.40     3335.47     35.94 o
   3   3  10      584.44      523.29     13.44 o
   4   3  10      497.55      457.01     27.30 o
   5   3  10      113.36       97.27     11.37 o
   6   3  10       16.70        8.32      9.84 o
   7   3  10       20.89        8.68      8.00 o
   8   3  10        2.69       -4.55      8.64 o
   9   3  10       15.58       18.10     25.87 o
 -10   4  10        7.95       21.53     29.70 o
  -9   4  10      102.62      121.79     36.47 o
  -8   4  10        4.44      -19.72     19.72 o
  -7   4  10      154.10      116.70     41.73 o
  -6   4  10        8.76        8.69      5.34 o
  -5   4  10      115.82      109.57      9.19 o
  -4   4  10      149.00      142.05      8.03 o
  -3   4  10     4517.21     4433.59     48.67 o
  -2   4  10       31.20       39.12      5.98 o
  -1   4  10      145.63      168.28      6.53 o
   0   4  10     1084.94     1034.66     18.18 o
   1   4  10     1566.17     1674.10     22.90 o
   2   4  10     1368.80     1247.72     18.82 o
   3   4  10     1842.43     1575.75     34.85 o
   4   4  10      718.41      700.23     24.09 o
   5   4  10      413.10      353.13     19.12 o
   6   4  10       55.03       52.19     14.28 o
   7   4  10        3.43        2.42      7.04 o
   8   4  10        3.05       -1.17     12.04 o
   9   4  10       34.61       17.95     26.50 o
 -10   5  10       51.49        1.37     28.43 o
  -9   5  10      157.59      159.37     39.33 o
  -8   5  10      260.79      246.40     41.27 o
  -7   5  10       23.16       34.41      8.39 o
  -6   5  10       67.70       57.94      8.13 o
  -5   5  10      771.77      766.16     21.94 o
  -4   5  10      314.18      266.85     13.53 o
  -3   5  10      278.54      245.53      9.27 o
  -2   5  10     1964.61     2127.02     27.62 o
  -1   5  10     1478.13     1569.26     21.94 o
   0   5  10      107.33       70.18      6.02 o
   1   5  10       32.05       51.46      5.33 o
   2   5  10       11.62       14.32      4.26 o
   3   5  10       17.74       14.59      6.03 o
   4   5  10      444.79      538.75     21.95 o
   5   5  10       13.57       28.84      8.80 o
   6   5  10      569.53      467.68     23.57 o
   7   5  10       71.74       55.68     13.78 o
   8   5  10        0.63       -3.38     20.88 o
 -10   6  10      291.21      349.79     54.87 o
  -9   6  10       85.41      130.31     37.56 o
  -8   6  10      242.77      228.46     31.90 o
  -7   6  10       10.08       21.12      7.83 o
  -6   6  10       44.44       37.24      7.41 o
  -5   6  10      174.65      164.19     17.10 o
  -4   6  10       17.46       24.25      6.53 o
  -3   6  10      140.15      171.07      8.05 o
  -2   6  10      942.70      904.34     18.64 o
  -1   6  10      138.52      207.45      8.35 o
   0   6  10     1539.51     1626.36     25.09 o
   1   6  10      522.74      489.20     12.59 o
   2   6  10        2.46        6.29      4.05 o
   3   6  10     7447.14     6880.35     89.82 o
   4   6  10     2370.40     2368.81     50.92 o
   5   6  10       62.24       56.81     10.66 o
   6   6  10      335.01      299.59     20.45 o
   7   6  10       12.06       -0.77     10.22 o
   8   6  10      377.07      413.53     62.78 o
 -10   7  10      182.01      243.66     47.61 o
  -9   7  10      192.41      115.26     37.08 o
  -8   7  10       17.90       41.72     15.79 o
  -7   7  10      107.60      142.09     12.27 o
  -6   7  10      165.85      163.72     12.82 o
  -5   7  10      550.15      581.26     20.87 o
  -4   7  10      113.73      121.62     11.49 o
  -3   7  10      133.57      189.37     11.00 o
  -2   7  10       37.68       25.95      4.91 o
  -1   7  10      158.24      196.67      8.66 o
   0   7  10       31.47       18.72      4.60 o
   1   7  10      624.44      577.72     17.52 o
   2   7  10       22.35       11.96      6.12 o
   3   7  10        3.73       24.21      7.26 o
   4   7  10      501.48      461.18     22.87 o
   5   7  10       20.11       16.07      8.43 o
   6   7  10      155.11      122.12     15.86 o
   7   7  10        7.51       -2.01     13.82 o
   8   7  10        3.32       30.50     25.57 o
 -10   8  10        2.48      -13.25     26.96 o
  -9   8  10        3.03      -18.06     24.11 o
  -8   8  10      456.20      437.38     21.28 o
  -7   8  10       41.18       33.66     11.31 o
  -6   8  10       17.88       11.01     11.97 o
  -5   8  10       71.19       65.49      9.74 o
  -4   8  10      221.46      255.87     20.29 o
  -3   8  10      160.90      169.85     11.60 o
  -2   8  10       56.29       36.43      5.31 o
  -1   8  10      194.87      232.49      9.63 o
   0   8  10      575.05      552.09     14.19 o
   1   8  10      572.87      478.57     16.47 o
   2   8  10     1227.92     1121.08     23.64 o
   3   8  10       85.78       91.83     11.51 o
   4   8  10        1.36       -2.33      9.37 o
   5   8  10      647.67      664.74     28.19 o
   6   8  10      351.73      295.20     25.81 o
   7   8  10       31.71       44.68     27.24 o
 -10   9  10      111.34      128.46     42.07 o
  -9   9  10       42.33       83.64     31.47 o
  -8   9  10       27.85        8.26      8.32 o
  -7   9  10      199.35      184.60     25.33 o
  -6   9  10      624.26      571.33     22.48 o
  -5   9  10      106.45       96.05     11.95 o
  -4   9  10     2825.30     2715.09     53.07 o
  -3   9  10     3712.30     3891.18     58.73 o
  -2   9  10        2.34        3.07      4.71 o
  -1   9  10       58.21       76.21      7.12 o
   0   9  10     1200.09     1150.59     21.55 o
   1   9  10      188.63      190.32     10.71 o
   2   9  10      924.79      830.77     20.86 o
   3   9  10       70.72       89.06     11.45 o
   4   9  10      129.80      125.74     14.93 o
   5   9  10        0.17        7.16      8.95 o
   6   9  10      426.06      420.22     42.63 o
   7   9  10        2.08       -0.34     22.56 o
 -10  10  10        1.54      -13.71     28.95 o
  -9  10  10        0.13      -22.92     24.89 o
  -8  10  10        6.02       -1.22      7.90 o
  -7  10  10       62.93       93.67     12.48 o
  -6  10  10       22.82       22.99      8.61 o
  -5  10  10      202.23      160.16     14.78 o
  -4  10  10     4300.91     4100.14     71.91 o
  -3  10  10      238.21      235.00     14.54 o
  -2  10  10      852.24      853.08     21.36 o
  -1  10  10       51.67       58.44      8.47 o
   0  10  10      495.12      459.70     14.30 o
   1  10  10      272.02      240.09     12.08 o
   2  10  10       22.25       20.00      6.63 o
   3  10  10        0.08        8.60      7.73 o
   4  10  10      524.69      560.45     27.98 o
   5  10  10       29.49       10.30     12.82 o
   6  10  10       27.50       48.11     35.05 o
 -10  11  10        8.52        4.98     31.38 o
  -9  11  10       14.76      -22.34     24.64 o
  -8  11  10        7.88       14.48      9.74 o
  -7  11  10        0.72        7.62      8.19 o
  -6  11  10       19.67       32.70      9.64 o
  -5  11  10      329.11      314.07     19.73 o
  -4  11  10     1408.81     1292.71     36.28 o
  -3  11  10      577.05      527.04     20.15 o
  -2  11  10      591.65      613.13     19.25 o
  -1  11  10       43.18       47.54      7.88 o
   0  11  10        2.56       -5.30      5.30 o
   1  11  10      761.02      778.49     20.13 o
   2  11  10       55.45       36.09      6.83 o
   3  11  10        7.22        3.43      8.11 o
   4  11  10       25.48       34.46     10.40 o
   5  11  10        2.31       18.37     12.78 o
   6  11  10       30.95       14.79     23.80 o
  -9  12  10        5.94        4.98     37.53 o
  -8  12  10        0.13       -5.22      9.38 o
  -7  12  10        4.93       13.11      8.83 o
  -6  12  10      149.87      139.95     15.56 o
  -5  12  10      347.11      323.85     20.80 o
  -4  12  10       25.42       22.86     11.63 o
  -3  12  10      581.45      484.62     23.14 o
  -2  12  10        0.78       10.65      6.18 o
  -1  12  10     1401.99     1381.95     29.30 o
   0  12  10      388.58      388.15     17.77 o
   1  12  10        0.40       -1.96      6.03 o
   2  12  10       68.88       74.26      9.64 o
   3  12  10       52.93       39.93     10.70 o
   4  12  10       12.61       12.95      9.30 o
   5  12  10      258.27      203.20     46.23 o
  -9  13  10       79.98       77.76     29.32 o
  -8  13  10       27.73       47.23     18.37 o
  -7  13  10       38.94       41.27     11.40 o
  -6  13  10        1.25       23.39      9.54 o
  -5  13  10      108.43      133.04     15.39 o
  -4  13  10       80.25       71.23     15.23 o
  -3  13  10      256.89      250.22     16.62 o
  -2  13  10        0.72       -0.36      5.56 o
  -1  13  10       11.30       -6.15      6.15 o
   0  13  10      615.48      565.90     22.90 o
   1  13  10     1052.48      984.53     29.92 o
   2  13  10      128.76      147.26     16.80 o
   3  13  10       60.58       63.80     15.48 o
   4  13  10        0.07       10.10     10.94 o
  -8  14  10       25.66       79.97     19.80 o
  -7  14  10       50.81       75.89     16.63 o
  -6  14  10       30.32       38.96     10.91 o
  -5  14  10        0.01        3.74      8.37 o
  -4  14  10      653.59      693.16     29.06 o
  -3  14  10       79.29      100.29     12.06 o
  -2  14  10      354.15      343.64     15.90 o
  -1  14  10       96.73      132.65     12.46 o
   0  14  10     1115.05     1056.17     29.15 o
   1  14  10       35.73       31.92      8.99 o
   2  14  10       16.92       23.71      8.59 o
   3  14  10        0.01       -9.47      9.47 o
   4  14  10        0.09       19.46     16.70 o
  -8  15  10      203.80      293.28     49.49 o
  -7  15  10       28.37       39.38     23.06 o
  -6  15  10       20.22       48.32     11.44 o
  -5  15  10        0.33       15.14      8.69 o
  -4  15  10        1.17       17.47      7.91 o
  -3  15  10       46.09       48.22      9.84 o
  -2  15  10       54.16       53.85      8.59 o
  -1  15  10       39.43       24.95      8.33 o
   0  15  10     1040.24      995.98     29.08 o
   1  15  10       41.67       61.72     12.01 o
   2  15  10       48.06       26.41     12.51 o
   3  15  10       70.41       81.39     27.08 o
  -7  16  10       67.98       54.23     25.72 o
  -6  16  10      444.86      530.40     62.68 o
  -5  16  10       14.99        3.90     12.90 o
  -4  16  10       32.83       34.06     14.59 o
  -3  16  10      427.38      449.48     25.58 o
  -2  16  10      123.48      120.50     14.61 o
  -1  16  10      127.74      115.67     14.41 o
   0  16  10      525.11      460.47     23.36 o
   1  16  10        1.42       12.63      9.02 o
   2  16  10        3.05        2.24     12.62 o
  -6  17  10       84.66       88.60     29.63 o
  -5  17  10      119.09      139.25     34.62 o
  -4  17  10       16.06       28.35     10.83 o
  -3  17  10       19.78       41.34     15.89 o
  -2  17  10       94.60      105.51     27.29 o
  -1  17  10        6.11        7.09     12.81 o
   0  17  10       21.92       10.45      9.20 o
   1  17  10       14.73       25.20     10.48 o
  -5  18  10      113.53      131.80     34.45 o
  -4  18  10       14.17       30.20     12.45 o
  -3  18  10       12.65       66.35     15.53 o
  -2  18  10        0.50       18.16     13.59 o
  -1  18  10       26.86       37.20     13.34 o
   3 -21  11        0.69       17.57     16.34 o
   0 -20  11       30.05       26.59     13.06 o
   1 -20  11       72.91       87.07     26.46 o
   2 -20  11       10.77       13.15     14.69 o
   3 -20  11       12.68       26.31     20.62 o
   4 -20  11       30.13       22.40     20.66 o
   5 -20  11        9.41       46.84     25.80 o
   6 -20  11       51.50       57.91     25.59 o
  -2 -19  11        0.57       -5.87     15.23 o
  -1 -19  11        0.14       -5.94     10.60 o
   0 -19  11        1.16       -3.94     10.90 o
   1 -19  11        0.09        1.11      9.49 o
   2 -19  11      213.90      266.70     21.56 o
   3 -19  11       79.27       54.93     17.36 o
   4 -19  11       16.29       19.99     15.21 o
   5 -19  11       10.82       26.89     22.14 o
   6 -19  11       19.85       22.43     21.26 o
  -3 -18  11        0.01       -7.42     19.48 o
  -2 -18  11       40.45       29.34     14.04 o
  -1 -18  11       19.28       28.51     13.34 o
   0 -18  11        0.86        3.44     11.07 o
   1 -18  11       19.47       23.69      9.06 o
   2 -18  11       42.17       51.23     13.78 o
   3 -18  11      524.02      450.78     37.11 o
   4 -18  11      111.29      129.54     19.14 o
   5 -18  11       61.83       26.64     16.02 o
   6 -18  11        3.34        7.03     16.29 o
   7 -18  11       11.70       16.56     22.06 o
   8 -18  11       24.67        2.31     16.53 o
  -3 -17  11      265.71      364.91     43.45 o
  -2 -17  11       53.04       74.64     34.22 o
  -1 -17  11      152.65      145.35     45.11 o
   0 -17  11      110.91      144.24     15.80 o
   1 -17  11        9.58       17.98      8.68 o
   2 -17  11       23.93       12.09      9.75 o
   3 -17  11      275.17      207.97     22.15 o
   4 -17  11        5.11        6.98      8.00 o
   5 -17  11       24.85       29.82     12.05 o
   6 -17  11      150.96      161.77     18.11 o
   7 -17  11      122.70      149.56     27.71 o
   8 -17  11        0.66       10.68     14.42 o
  -4 -16  11        9.40       11.01     17.26 o
  -3 -16  11        7.65       -0.95     10.29 o
  -2 -16  11        6.57       23.69     22.73 o
  -1 -16  11       94.24      113.47     16.63 o
   0 -16  11       14.62       19.15      9.86 o
   1 -16  11        2.60       -0.78      7.33 o
   2 -16  11      249.47      283.03     23.53 o
   3 -16  11       91.10       94.09     24.91 o
   4 -16  11       91.27       88.44     14.64 o
   5 -16  11      391.38      413.63     25.12 o
   6 -16  11       13.73        1.97      7.29 o
   7 -16  11      190.04      159.13     19.39 o
   8 -16  11       72.96       71.92     27.69 o
   9 -16  11       35.78       23.33     34.46 o
  -5 -15  11        3.18      -11.45     16.16 o
  -4 -15  11       76.20       80.62     17.89 o
  -3 -15  11      509.66      494.25     23.30 o
  -2 -15  11       49.51       44.63     13.13 o
  -1 -15  11       11.92        4.43     12.09 o
   0 -15  11       19.36       39.16     10.16 o
   1 -15  11       71.81       84.17     11.10 o
   2 -15  11      144.71      131.29      9.85 o
   3 -15  11       47.10       41.08     11.17 o
   4 -15  11      242.86      257.62     19.69 o
   5 -15  11       36.75       25.19      9.14 o
   6 -15  11      764.27      744.70     30.42 o
   7 -15  11      256.92      246.29     18.94 o
   8 -15  11        0.08       -0.18      7.69 o
   9 -15  11      164.29      185.42     35.31 o
  -6 -14  11       29.28       36.57     27.07 o
  -5 -14  11       17.50       27.01     15.37 o
  -4 -14  11       80.73       90.21     17.10 o
  -3 -14  11      191.68      183.98     16.19 o
  -2 -14  11      809.43      796.28     26.05 o
  -1 -14  11      342.31      285.41     27.83 o
   0 -14  11        0.25        0.35      6.49 o
   1 -14  11      332.04      340.78     17.43 o
   2 -14  11      751.53      743.39     41.28 o
   3 -14  11       16.00       15.24      7.68 o
   4 -14  11       82.73       75.82     19.86 o
   5 -14  11      119.96      123.34     23.58 o
   6 -14  11       15.92       18.80      8.43 o
   7 -14  11        6.13       10.74      7.58 o
   8 -14  11       25.08       11.57     10.25 o
   9 -14  11       92.90       84.70     33.76 o
  -6 -13  11       16.84       58.23     30.22 o
  -5 -13  11        3.65       23.81     15.66 o
  -4 -13  11       80.97       82.16     16.08 o
  -3 -13  11       59.13       59.44      9.63 o
  -2 -13  11       69.89       69.39     10.13 o
  -1 -13  11      272.83      250.49     15.22 o
   0 -13  11        1.97        3.66      5.77 o
   1 -13  11        0.02        5.53      6.22 o
   2 -13  11        9.82        4.75      5.48 o
   3 -13  11      250.48      246.31     22.08 o
   4 -13  11      105.08       99.65     12.61 o
   5 -13  11      725.25      667.06     32.01 o
   6 -13  11       13.68       31.92     13.68 o
   7 -13  11       37.44       13.88      7.20 o
   8 -13  11       63.20       32.49     15.12 o
   9 -13  11      187.89      147.90     28.94 o
  10 -13  11      195.44      181.90     31.10 o
  -7 -12  11       55.45       41.52     29.76 o
  -6 -12  11       51.41       72.56     30.30 o
  -5 -12  11       40.69       45.75     17.16 o
  -4 -12  11        2.59       -2.39      8.86 o
  -3 -12  11      138.92      142.59     16.35 o
  -2 -12  11      252.21      276.28     19.37 o
  -1 -12  11      213.83      202.60     12.61 o
   0 -12  11      127.93      118.27     11.56 o
   1 -12  11      223.29      247.06     15.43 o
   2 -12  11        0.60       16.45      4.93 o
   3 -12  11      372.18      378.15     24.48 o
   4 -12  11       58.60       43.14      9.12 o
   5 -12  11      604.80      532.60     25.82 o
   6 -12  11      867.82      779.19     27.41 o
   7 -12  11        6.57        5.57      9.50 o
   8 -12  11      598.81      622.63     37.22 o
   9 -12  11        0.16       11.82     13.47 o
  10 -12  11        0.01        7.14     15.92 o
  -7 -11  11        6.81      -12.63     19.41 o
  -6 -11  11        2.34       12.97     13.91 o
  -5 -11  11      172.30      198.58     26.85 o
  -4 -11  11       53.46       72.22     13.73 o
  -3 -11  11       56.50       47.62      8.33 o
  -2 -11  11      138.77      122.96      9.86 o
  -1 -11  11      442.05      434.51     18.90 o
   0 -11  11      220.34      241.70     17.22 o
   1 -11  11        4.72       -1.52      4.32 o
   2 -11  11      789.95      776.82     18.04 o
   3 -11  11      659.54      577.16     28.27 o
   4 -11  11      587.28      507.42     21.32 o
   5 -11  11      149.64      162.28     14.44 o
   6 -11  11       58.96       67.61     14.61 o
   7 -11  11       31.60       22.58      6.39 o
   8 -11  11       79.27       64.43     15.53 o
   9 -11  11        0.65       18.72     12.69 o
  10 -11  11       15.33       10.63     20.23 o
  -7 -10  11        8.36       29.61     24.90 o
  -6 -10  11        3.67        4.87     13.45 o
  -5 -10  11       21.55       18.30     13.03 o
  -4 -10  11        0.17       12.78      9.51 o
  -3 -10  11        0.36       25.48      7.19 o
  -2 -10  11      296.64      321.97     13.25 o
  -1 -10  11        1.43       -2.80      3.72 o
   0 -10  11       94.46       91.41      6.74 o
   1 -10  11      275.11      266.00     11.28 o
   2 -10  11      925.81     1044.25     19.20 o
   3 -10  11     1488.32     1448.75     35.30 o
   4 -10  11     1247.76     1130.88     29.03 o
   5 -10  11      135.38      153.32     13.18 o
   6 -10  11      236.41      218.90     15.09 o
   7 -10  11      365.57      330.68     26.44 o
   8 -10  11      256.70      285.72     34.76 o
   9 -10  11        9.16       11.99     11.66 o
  10 -10  11       19.14       15.01     29.83 o
  -8  -9  11       46.66       47.47     30.32 o
  -7  -9  11       18.37       24.68     14.66 o
  -6  -9  11      341.64      374.52     46.17 o
  -5  -9  11      596.43      567.59     35.96 o
  -4  -9  11      222.80      217.50     18.02 o
  -3  -9  11       22.72       35.26      8.98 o
  -2  -9  11      230.24      279.35     11.22 o
  -1  -9  11        5.34       21.95      4.47 o
   0  -9  11       47.44       61.85      5.64 o
   1  -9  11     4017.84     3868.19     43.95 o
   2  -9  11     3977.96     3775.78     90.28 o
   3  -9  11       31.64       28.07      5.54 o
   4  -9  11      714.61      634.12     18.40 o
   5  -9  11      266.08      283.10     12.82 o
   6  -9  11      446.90      452.89     17.96 o
   7  -9  11      213.31      176.68     17.69 o
   8  -9  11       14.97       25.86     10.87 o
   9  -9  11       31.01       16.75     11.40 o
  10  -9  11       20.72       26.70     14.67 o
  -8  -8  11      193.18      190.72     46.09 o
  -7  -8  11       28.62       19.91     14.27 o
  -6  -8  11       56.92       30.46     13.49 o
  -5  -8  11      335.39      275.78     68.10 o
  -4  -8  11      137.96      146.52     15.34 o
  -3  -8  11       43.17       85.57     16.39 o
  -2  -8  11     2528.66     2551.80     40.21 o
  -1  -8  11     1221.01     1405.09     21.49 o
   0  -8  11      162.22      170.30      7.78 o
   1  -8  11     1824.97     1857.61     23.62 o
   2  -8  11     3240.38     2936.46     55.72 o
   3  -8  11      327.88      480.59     13.82 o
   4  -8  11       60.42       66.21      7.54 o
   5  -8  11     1719.85     1616.17     30.40 o
   6  -8  11       40.33       54.22      5.21 o
   7  -8  11       30.52       43.17     12.82 o
   8  -8  11        5.71       12.32      8.41 o
   9  -8  11       13.33       23.85     10.84 o
  10  -8  11       17.17       35.99     15.91 o
  -9  -7  11       35.85       43.96     23.28 o
  -8  -7  11        4.69      -11.95     18.07 o
  -7  -7  11        5.52        6.23     10.62 o
  -6  -7  11      219.03      166.11     21.83 o
  -5  -7  11      297.17      298.63     25.53 o
  -4  -7  11      514.53      503.47     46.48 o
  -3  -7  11       34.50       99.49     10.78 o
  -2  -7  11     2856.92     3051.29     43.61 o
  -1  -7  11       78.19      185.68      7.29 o
   0  -7  11      175.60      195.44      8.80 o
   1  -7  11      480.57      478.25     12.66 o
   2  -7  11     2122.29     2057.54     31.33 o
   3  -7  11      950.14     1036.81     20.37 o
   4  -7  11      109.38      158.20      9.44 o
   5  -7  11      563.54      573.44     15.12 o
   6  -7  11       55.06       42.42      5.94 o
   7  -7  11       26.35       10.45      8.13 o
   8  -7  11      281.91      247.03     24.26 o
   9  -7  11       24.83        9.75     12.05 o
  10  -7  11       73.05       74.85     28.01 o
  -9  -6  11      129.97      213.45     35.42 o
  -8  -6  11      111.85      123.92     17.60 o
  -7  -6  11        8.61       14.60     11.26 o
  -6  -6  11     1212.20     1101.07     46.80 o
  -5  -6  11      528.93      540.61     30.72 o
  -4  -6  11       47.34       82.32     11.16 o
  -3  -6  11        9.34        9.20      3.72 o
  -2  -6  11      293.33      545.23     10.84 o
  -1  -6  11      294.08      301.61      8.00 o
   0  -6  11      510.76      530.17     15.55 o
   1  -6  11      434.99      463.96     11.93 o
   2  -6  11        2.88       15.54      4.34 o
   3  -6  11     1938.26     2216.82     32.38 o
   4  -6  11      204.80      194.84     11.58 o
   5  -6  11      174.06      158.50      7.63 o
   6  -6  11       53.32       25.29      7.12 o
   7  -6  11      516.44      457.49     28.22 o
   8  -6  11       72.85       95.47     16.26 o
   9  -6  11        6.06        0.93     13.24 o
  10  -6  11       82.14      100.90     20.20 o
  -9  -5  11       99.96      116.67     28.12 o
  -8  -5  11       32.10       25.09     10.76 o
  -7  -5  11       90.00       77.24     15.82 o
  -6  -5  11        0.00        0.38      7.93 o
  -5  -5  11      499.68      503.53     29.40 o
  -4  -5  11       28.40       50.70      8.92 o
  -3  -5  11     2558.41     2606.04     34.33 o
  -2  -5  11      892.49     1041.36     12.71 o
  -1  -5  11      740.25      694.00     12.80 o
   0  -5  11       33.48       39.33      4.60 o
   1  -5  11      652.95      609.98     10.77 o
   2  -5  11      779.97      866.13     15.34 o
   3  -5  11      750.20      669.15     12.40 o
   4  -5  11       18.64       21.09      4.13 o
   5  -5  11      173.85      158.80      7.58 o
   6  -5  11     1038.49      990.96     29.69 o
   7  -5  11      540.61      418.04     21.89 o
   8  -5  11      827.38      809.44     37.02 o
   9  -5  11        1.23       10.65     11.82 o
  10  -5  11       22.95       47.81     16.19 o
  -9  -4  11       18.98       15.51     17.37 o
  -8  -4  11      170.29      167.92     18.14 o
  -7  -4  11       61.53       40.15     11.84 o
  -6  -4  11      199.22      190.43     17.52 o
  -5  -4  11      157.96      163.50     15.75 o
  -4  -4  11      117.20       95.11      9.53 o
  -3  -4  11      347.69      367.95     12.05 o
  -2  -4  11      369.24      383.18     10.29 o
  -1  -4  11       63.75      109.33      6.72 o
   0  -4  11      287.03      284.38      8.49 o
   1  -4  11      942.51      942.68     12.99 o
   2  -4  11     2129.48     1993.35     22.30 o
   3  -4  11       12.42       74.81      7.47 o
   4  -4  11      617.48      583.47     12.20 o
   5  -4  11       37.74       49.42      5.26 o
   6  -4  11       43.01       50.83     13.93 o
   7  -4  11      383.42      365.87     28.87 o
   8  -4  11       89.77       60.19     16.53 o
   9  -4  11       77.88      105.31     19.27 o
  10  -4  11        2.67        7.59     15.53 o
 -10  -3  11       99.51       97.41     28.60 o
  -9  -3  11       70.02       68.38     12.83 o
  -8  -3  11      260.69      278.82     21.29 o
  -7  -3  11      291.28      315.18     21.54 o
  -6  -3  11     1330.10     1148.88     37.18 o
  -5  -3  11     1450.37     1343.60     38.59 o
  -4  -3  11     1141.31     1216.03     24.72 o
  -3  -3  11     4246.31     4374.82     52.84 o
  -2  -3  11     2078.63     2087.15     25.00 o
  -1  -3  11      796.31      816.48     13.22 o
   0  -3  11       82.19       69.17      5.02 o
   1  -3  11      685.80      635.65     10.26 o
   2  -3  11     1286.07     1273.50     18.93 o
   3  -3  11     1804.89     1739.51     21.50 o
   4  -3  11      931.99      966.46     18.00 o
   5  -3  11      199.45      179.32      8.63 o
   6  -3  11       12.82        8.30      3.12 o
   7  -3  11      102.19       99.33     16.38 o
   8  -3  11      130.23      116.02     15.64 o
   9  -3  11      153.55      144.44     18.14 o
  10  -3  11      114.99      110.86     40.29 o
 -10  -2  11       10.59       23.39     17.91 o
  -9  -2  11       90.36      119.88     24.21 o
  -8  -2  11       54.03       40.29     10.28 o
  -7  -2  11      185.10      160.53     16.02 o
  -6  -2  11       13.19        6.44      6.95 o
  -5  -2  11      242.19      253.03     17.08 o
  -4  -2  11      454.93      482.78     13.37 o
  -3  -2  11      530.14      552.18     11.74 o
  -2  -2  11      848.70      951.87     13.12 o
  -1  -2  11      151.50      169.60      6.79 o
   0  -2  11       26.87       22.72      3.65 o
   1  -2  11     1026.51     1124.21     17.87 o
   2  -2  11       38.24       43.51      3.79 o
   3  -2  11       92.40       86.23      5.43 o
   4  -2  11     1686.31     1536.50     30.21 o
   5  -2  11       20.35       18.06      4.26 o
   6  -2  11      208.53      209.36      9.23 o
   7  -2  11      140.46      134.34     14.93 o
   8  -2  11      222.07      227.13     20.19 o
   9  -2  11       30.40       22.36     11.31 o
  10  -2  11       25.28       29.25     26.74 o
 -10  -1  11       81.27       78.13     33.54 o
  -9  -1  11        9.43       15.98     16.66 o
  -8  -1  11      190.79      197.70     18.52 o
  -7  -1  11       86.12       95.19     28.58 o
  -6  -1  11      165.07      149.94     18.40 o
  -5  -1  11      192.53      201.74     14.79 o
  -4  -1  11       17.41       13.46      4.05 o
  -3  -1  11     1170.47     1175.20     24.94 o
  -2  -1  11      122.40      199.69      6.23 o
  -1  -1  11      290.00      415.23      9.47 o
   0  -1  11      255.68      244.84      7.12 o
   1  -1  11     2334.30     2369.47     23.60 o
   2  -1  11      148.36      146.70      5.52 o
   3  -1  11       33.38       28.11      4.32 o
   4  -1  11      450.35      490.43     15.69 o
   5  -1  11      351.11      351.20     12.47 o
   6  -1  11      608.82      578.85     15.70 o
   7  -1  11      876.27      825.30     21.04 o
   8  -1  11        2.11       18.62     10.25 o
   9  -1  11        2.06       18.59     11.36 o
  10  -1  11       91.73      125.73     26.70 o
 -10   0  11       56.94       29.86     28.63 o
  -9   0  11        5.35       31.97     26.71 o
  -8   0  11        5.47       -1.18      7.69 o
  -7   0  11       65.35       42.65     10.96 o
  -6   0  11       12.55       17.55     15.81 o
  -5   0  11       17.07       13.14      9.73 o
  -4   0  11        3.91       31.63      3.39 o
  -3   0  11       95.58      184.69      6.99 o
  -2   0  11       23.72       22.51      3.43 o
  -1   0  11     2208.13     2238.68     27.19 o
   0   0  11      110.45      145.34      5.77 o
   1   0  11     1206.84     1176.55     14.22 o
   2   0  11      650.94      653.15     11.78 o
   3   0  11       41.35       35.41      4.32 o
   4   0  11        1.10       -3.29      3.29 o
   5   0  11      518.30      544.40     15.78 o
   6   0  11      837.54      805.22     23.12 o
   7   0  11      138.53      132.10     10.71 o
   8   0  11        0.01       -0.93      8.96 o
   9   0  11        1.18       17.77     12.92 o
  10   0  11      120.55      150.90     29.04 o
 -10   1  11      117.00      136.48     42.74 o
  -9   1  11        0.43       23.18     25.11 o
  -8   1  11      177.20      174.86     18.63 o
  -7   1  11      588.27      565.42     28.09 o
  -6   1  11     2069.44     1903.54     71.27 o
  -5   1  11       13.72       15.22      4.29 o
  -4   1  11     1712.70     1725.92     25.75 o
  -3   1  11        4.18        5.29      2.89 o
  -2   1  11      386.13      343.12      9.03 o
  -1   1  11      526.05      543.96     10.90 o
   0   1  11      173.33      201.98      6.30 o
   1   1  11     1342.88     1287.57     16.16 o
   2   1  11      474.64      436.10      9.95 o
   3   1  11        5.37        5.72      3.31 o
   4   1  11       12.67        8.71      4.31 o
   5   1  11        4.02        5.52      5.38 o
   6   1  11     3119.94     2774.56     54.14 o
   7   1  11      481.51      445.10     18.98 o
   8   1  11      511.74      510.05     28.87 o
   9   1  11       19.87       62.00     28.70 o
 -10   2  11        5.77      -25.42     25.42 o
  -9   2  11       80.51       37.59     27.94 o
  -8   2  11      226.96      214.32     35.25 o
  -7   2  11      100.62       92.57     13.10 o
  -6   2  11       12.70       21.55     19.05 o
  -5   2  11      292.89      262.55     10.68 o
  -4   2  11     1007.26      985.12     18.63 o
  -3   2  11      267.62      218.16      7.42 o
  -2   2  11      573.12      520.09     10.90 o
  -1   2  11      665.58      707.01     11.51 o
   0   2  11       42.45       43.97      4.17 o
   1   2  11     1364.53     1414.49     17.71 o
   2   2  11      374.99      413.83      8.71 o
   3   2  11      138.58      124.55     10.42 o
   4   2  11      848.67      781.36     24.15 o
   5   2  11       54.64       49.57     16.71 o
   6   2  11      147.39      127.31     12.93 o
   7   2  11      121.77      112.65     12.67 o
   8   2  11        2.98        6.26      7.33 o
   9   2  11       54.40       59.40     20.27 o
 -10   3  11       71.02       97.01     36.74 o
  -9   3  11       62.26       96.28     36.06 o
  -8   3  11      378.01      473.62     22.57 o
  -7   3  11     1206.32     1234.19     41.41 o
  -6   3  11       20.99       25.98      7.21 o
  -5   3  11       98.24       90.55      7.63 o
  -4   3  11      672.81      688.38     14.12 o
  -3   3  11       83.66       62.50      5.27 o
  -2   3  11      142.12      152.63      7.14 o
  -1   3  11     4185.65     4019.72     38.54 o
   0   3  11      139.10      144.33      6.27 o
   1   3  11     2068.78     2132.27     25.29 o
   2   3  11      423.01      481.50     14.19 o
   3   3  11       14.82       20.68      5.63 o
   4   3  11       45.80       38.63      8.43 o
   5   3  11     2018.86     1938.52     43.72 o
   6   3  11      315.24      275.52     24.27 o
   7   3  11      382.84      369.22     29.03 o
   8   3  11        3.96       12.98      9.39 o
   9   3  11       86.24      121.67     26.27 o
 -10   4  11      150.82      106.82     39.68 o
  -9   4  11        2.48       -8.27     20.54 o
  -8   4  11      172.29      171.67     16.53 o
  -7   4  11      226.94      167.75     16.44 o
  -6   4  11      363.43      328.71     14.79 o
  -5   4  11      218.13      252.05     15.25 o
  -4   4  11       10.21        6.18      6.79 o
  -3   4  11        8.45        8.43      3.42 o
  -2   4  11     1049.99     1059.82     18.57 o
  -1   4  11     1292.59     1379.20     19.23 o
   0   4  11       27.46       23.34      4.38 o
   1   4  11       42.40       49.35      4.97 o
   2   4  11      127.93      108.74      6.24 o
   3   4  11        0.66       -4.43      4.43 o
   4   4  11     2793.33     2579.75     51.61 o
   5   4  11     2781.13     2498.52     52.72 o
   6   4  11      264.25      250.98     31.03 o
   7   4  11       39.56       28.53     11.34 o
   8   4  11      166.65      208.44     37.89 o
   9   4  11        3.41       12.27     26.73 o
 -10   5  11        7.60       16.91     29.44 o
  -9   5  11       49.39       40.34     29.17 o
  -8   5  11       84.56       62.99     10.44 o
  -7   5  11      511.31      455.11     25.56 o
  -6   5  11      206.68      209.42     13.12 o
  -5   5  11      184.92      207.44     12.86 o
  -4   5  11      127.52      132.53     10.78 o
  -3   5  11        6.25        9.83      3.77 o
  -2   5  11     1615.93     1614.87     23.53 o
  -1   5  11      204.29      222.23      8.56 o
   0   5  11       90.95      100.90      6.48 o
   1   5  11      129.77      140.22      7.60 o
   2   5  11     1000.75      869.03     16.49 o
   3   5  11       80.19      156.25     15.64 o
   4   5  11      345.16      345.31     19.09 o
   5   5  11      490.70      440.71     22.34 o
   6   5  11      898.33      888.99     31.25 o
   7   5  11        0.74       -3.46      8.39 o
   8   5  11       12.03        9.97     23.74 o
 -10   6  11      106.32       49.57     33.41 o
  -9   6  11      192.72      210.51     43.39 o
  -8   6  11        9.95       11.75      8.28 o
  -7   6  11      318.41      281.84     21.45 o
  -6   6  11     1962.31     1739.77     37.92 o
  -5   6  11      194.77      166.90     12.60 o
  -4   6  11      694.17      635.32     21.10 o
  -3   6  11      180.97      153.38      9.17 o
  -2   6  11       71.26       72.03      5.18 o
  -1   6  11       26.86       32.89      4.94 o
   0   6  11      260.32      259.06     11.93 o
   1   6  11        0.02        3.22      3.96 o
   2   6  11      169.99      152.60      8.81 o
   3   6  11      165.56      192.54     13.07 o
   4   6  11     2238.57     2033.27     47.22 o
   5   6  11        6.73        5.36      7.23 o
   6   6  11      453.69      512.83     53.07 o
   7   6  11        4.61       -2.02     10.30 o
   8   6  11        2.90      -12.30     20.32 o
 -10   7  11        8.02      -22.34     22.64 o
  -9   7  11       38.45       26.14     28.29 o
  -8   7  11      440.46      480.65     40.95 o
  -7   7  11       30.31       45.94     10.40 o
  -6   7  11     3274.23     2858.51     53.54 o
  -5   7  11      234.96      273.57     20.96 o
  -4   7  11       56.63       33.04      8.10 o
  -3   7  11        7.84       11.65      5.77 o
  -2   7  11      683.72      662.65     14.30 o
  -1   7  11      253.58      272.69     10.19 o
   0   7  11      120.26      104.92      7.49 o
   1   7  11       14.78        9.94      4.55 o
   2   7  11     1060.62     1008.42     24.01 o
   3   7  11       70.03       90.82     10.66 o
   4   7  11      104.41      102.19     13.63 o
   5   7  11      267.70      272.78     29.59 o
   6   7  11      142.01      136.56     16.57 o
   7   7  11        0.02        4.35     14.98 o
   8   7  11       63.16      143.19     42.87 o
 -10   8  11        2.27        6.82     28.08 o
  -9   8  11        0.78       16.31     27.17 o
  -8   8  11       10.97       22.52     16.54 o
  -7   8  11       16.60       21.66      7.64 o
  -6   8  11        3.12        7.38      6.84 o
  -5   8  11     3924.32     3627.68     68.46 o
  -3   8  11     1447.42     1396.81     29.90 o
  -2   8  11       46.91       52.93      6.01 o
  -1   8  11       40.23       31.89      5.59 o
   0   8  11       25.61       15.08      5.15 o
   1   8  11       61.15       55.72      7.10 o
   2   8  11      496.69      415.86     14.18 o
   3   8  11     1054.15      970.41     27.35 o
   4   8  11      143.46      123.37     14.89 o
   5   8  11       10.88       10.47      9.08 o
   6   8  11      195.53      189.41     19.17 o
   7   8  11       45.44       67.54     32.61 o
 -10   9  11        7.65      -11.80     26.97 o
  -9   9  11        5.28       -7.37     26.10 o
  -8   9  11      268.90      274.61     28.49 o
  -7   9  11        1.10        3.88      7.06 o
  -6   9  11      269.99      225.08     16.31 o
  -5   9  11     1551.00     1571.10     38.77 o
  -4   9  11      471.73      515.21     22.14 o
  -3   9  11     1027.43      975.40     25.49 o
  -2   9  11       51.79       99.45      7.72 o
  -1   9  11        3.71        2.93      4.74 o
   0   9  11       82.90       67.48      7.16 o
   1   9  11      305.92      330.44     13.36 o
   2   9  11       26.69       24.43      6.90 o
   3   9  11       57.99       56.72     10.75 o
   4   9  11       19.56       23.66      9.95 o
   5   9  11      504.10      549.97     28.66 o
   6   9  11      171.81      169.73     29.05 o
   7   9  11       33.46       40.05     28.64 o
 -10  10  11       20.47       13.37     31.73 o
  -9  10  11       13.27        6.41     26.87 o
  -8  10  11       95.43      127.61     21.99 o
  -7  10  11        2.09       10.27      9.36 o
  -6  10  11       44.27       33.04      8.90 o
  -5  10  11      651.60      648.14     25.06 o
  -4  10  11       14.02       78.11     11.51 o
  -3  10  11      265.19      238.97     14.77 o
  -2  10  11       18.38       39.19      9.30 o
  -1  10  11       25.57       45.70      7.98 o
   0  10  11        2.75        5.80      5.03 o
   1  10  11      243.79      247.62     14.43 o
   2  10  11       68.38       72.19      9.37 o
   3  10  11      269.74      249.54     17.06 o
   4  10  11       10.46        4.42      8.35 o
   5  10  11       66.52       65.35     13.97 o
   6  10  11      189.98      176.63     44.61 o
  -9  11  11       86.06       56.30     31.94 o
  -8  11  11        0.41       -6.72      8.57 o
  -7  11  11       21.42       14.95      8.49 o
  -6  11  11      671.55      626.71     26.05 o
  -5  11  11      296.47      252.58     18.69 o
  -4  11  11      123.37      128.88     14.50 o
  -3  11  11      672.34      681.54     22.77 o
  -2  11  11      246.50      246.90     12.79 o
  -1  11  11      358.88      323.89     14.93 o
   0  11  11       10.80       10.29      6.96 o
   1  11  11       26.26       24.45      6.69 o
   2  11  11      255.79      229.89     13.21 o
   3  11  11       44.90       32.34      9.75 o
   4  11  11       37.27       34.26     10.64 o
   5  11  11        0.46        7.23     15.18 o
   6  11  11       37.18       -3.65     20.64 o
  -9  12  11       27.04       54.78     52.92 o
  -8  12  11       35.83       32.98     12.18 o
  -7  12  11       15.72       17.27      9.10 o
  -6  12  11     1607.85     1668.33     44.36 o
  -5  12  11      239.26      228.09     18.62 o
  -4  12  11       49.93       46.16     10.64 o
  -3  12  11       23.99       21.40      7.62 o
  -2  12  11       59.58       54.18      8.05 o
  -1  12  11      105.56      111.10     10.79 o
   0  12  11      372.29      365.74     17.77 o
   1  12  11      102.85      121.17     12.06 o
   2  12  11      341.10      358.39     19.03 o
   3  12  11        8.24       30.42      8.81 o
   4  12  11       67.47       67.84     17.63 o
   5  12  11        0.00       -3.35     20.29 o
  -9  13  11        2.12       12.76     18.29 o
  -8  13  11        6.30       35.90     21.75 o
  -7  13  11       18.23       25.49     11.76 o
  -6  13  11      123.67      108.99     21.72 o
  -5  13  11       26.00       25.60      9.04 o
  -4  13  11        1.13       20.19      9.18 o
  -3  13  11       12.01       32.52      8.92 o
  -2  13  11       46.37       46.98      8.04 o
  -1  13  11        0.37        2.32      7.25 o
   0  13  11      167.56      176.02     14.48 o
   1  13  11        8.99       15.84      8.00 o
   2  13  11       15.69       31.17      9.00 o
   3  13  11        2.15       -8.47      8.47 o
   4  13  11        0.85       11.52     13.32 o
  -8  14  11        1.79       41.23     19.20 o
  -7  14  11        7.42       11.21     11.80 o
  -6  14  11       87.69       82.96     13.90 o
  -5  14  11       87.60       78.18     13.46 o
  -4  14  11        8.86       31.65      8.66 o
  -3  14  11       21.86       27.43      9.92 o
  -2  14  11       22.55       47.22     11.63 o
  -1  14  11      140.21      149.14     13.28 o
   0  14  11      222.12      220.35     19.44 o
   1  14  11       57.58       51.82     10.25 o
   2  14  11      220.37      205.56     20.10 o
   3  14  11       83.53       77.02     19.72 o
  -8  15  11       46.29       88.16     29.45 o
  -7  15  11      140.39      211.20     29.87 o
  -6  15  11      124.04      164.18     23.01 o
  -5  15  11       29.17       42.19     11.75 o
  -4  15  11        0.77       11.33      7.67 o
  -3  15  11       14.20       14.49     10.30 o
  -2  15  11       43.60       59.52     10.91 o
  -1  15  11        1.70        4.34      9.78 o
   0  15  11      107.75      108.53     12.20 o
   1  15  11      110.56       90.39     17.91 o
   2  15  11        0.10        6.46     12.66 o
   3  15  11       72.29       87.15     24.78 o
  -7  16  11       34.72       44.08     22.91 o
  -6  16  11        1.37       33.90     16.97 o
  -5  16  11        9.01       45.14     16.30 o
  -4  16  11        5.63       25.49      9.90 o
  -3  16  11       32.57       50.26     13.70 o
  -2  16  11      237.17      234.05     16.69 o
  -1  16  11       59.29       60.36     11.53 o
   0  16  11        0.85       15.01      9.05 o
   1  16  11       47.36       57.60     12.38 o
   2  16  11        0.07       -1.42     13.18 o
  -6  17  11        4.87       44.33     17.03 o
  -5  17  11      206.28      215.74     42.51 o
  -4  17  11       57.12       45.30     18.84 o
  -3  17  11       53.79       56.19     15.76 o
  -2  17  11       71.51      124.50     27.39 o
  -1  17  11       23.24       47.46     10.84 o
   0  17  11        7.13       11.23      9.26 o
  -4  18  11      169.17      194.07     27.80 o
  -3  18  11       49.80       80.18     15.75 o
  -2  18  11       37.25       63.30     14.77 o
   3 -21  12       24.04       51.49     18.85 o
   0 -20  12        7.53       -1.54     25.15 o
   1 -20  12       22.19       16.94     18.66 o
   2 -20  12        1.37       26.57     14.82 o
   3 -20  12        4.40       10.34     19.71 o
   4 -20  12       51.08       37.06     24.13 o
   5 -20  12       17.35       42.57     25.60 o
   6 -20  12        3.06        0.24     18.20 o
  -1 -19  12       78.99       96.58     17.30 o
   0 -19  12        0.07        8.38     11.98 o
   1 -19  12       60.71       47.22     12.01 o
   2 -19  12       22.40       22.00     12.08 o
   3 -19  12       39.51       51.81     14.10 o
   4 -19  12        1.68       23.71     15.76 o
   5 -19  12        9.42       24.35     19.81 o
   6 -19  12       23.07       31.44     25.20 o
   7 -19  12        8.17       18.73     19.37 o
  -3 -18  12      449.75      634.93     51.36 o
  -2 -18  12       78.17       91.64     17.28 o
  -1 -18  12        2.61        5.52     35.05 o
   0 -18  12        0.04        4.12     11.76 o
   1 -18  12        0.00       14.14      9.68 o
   2 -18  12        3.54       16.70     12.34 o
   3 -18  12       10.99       32.80     11.97 o
   4 -18  12       37.95       39.12     12.44 o
   5 -18  12        2.60       12.80     13.80 o
   6 -18  12       43.34       18.18     19.96 o
   7 -18  12       38.88       68.50     29.04 o
  -3 -17  12       10.64       25.11     23.90 o
  -2 -17  12       77.35       87.80     20.65 o
  -1 -17  12        1.58        2.10     11.13 o
   0 -17  12       53.55       83.66     15.51 o
   1 -17  12        0.07       -3.28      7.60 o
   2 -17  12       97.06       85.18     15.53 o
   3 -17  12       31.93       17.57     10.44 o
   4 -17  12       89.85       94.24     20.63 o
   5 -17  12        4.81       15.55      9.16 o
   6 -17  12      128.99      132.36     18.98 o
   7 -17  12        0.18       23.31     15.64 o
   8 -17  12      159.43      180.08     30.93 o
  -4 -16  12       35.64       20.90     18.10 o
  -3 -16  12       12.02      -10.73     21.23 o
  -2 -16  12       13.90       24.07     11.52 o
  -1 -16  12       93.90       99.06     16.27 o
   0 -16  12        0.47       -8.08      9.70 o
   1 -16  12      104.26       82.47     11.53 o
   2 -16  12       81.20       67.81     13.90 o
   3 -16  12        2.96        2.94     11.64 o
   4 -16  12        4.49        7.36      8.16 o
   5 -16  12       43.36       26.09     13.42 o
   6 -16  12        0.09        2.44      8.05 o
   7 -16  12      354.31      368.42     26.96 o
   8 -16  12       47.18       32.36     14.81 o
   9 -16  12       23.13        9.66     14.07 o
  -5 -15  12       57.07       94.89     51.43 o
  -4 -15  12       82.37      104.42     18.88 o
  -3 -15  12      278.44      252.76     17.84 o
  -2 -15  12       73.97       63.44     14.23 o
  -1 -15  12       68.44       63.81     14.38 o
   0 -15  12      273.32      123.84     25.36 o
   1 -15  12        5.21       19.61      8.14 o
   2 -15  12      601.50      596.84     18.99 o
   3 -15  12       39.96       28.66      9.85 o
   4 -15  12      145.70      141.43     16.97 o
   5 -15  12       47.02       57.24     11.27 o
   6 -15  12       41.14       61.68     11.28 o
   7 -15  12       52.64       68.98     11.62 o
   8 -15  12      495.92      571.25     27.47 o
   9 -15  12        0.61       -6.09     11.28 o
  -5 -14  12      113.43      107.96     20.01 o
  -4 -14  12      154.39      175.15     28.01 o
  -3 -14  12       78.02       62.09     10.15 o
  -2 -14  12        5.90       15.01      9.31 o
  -1 -14  12      236.43      239.59     20.32 o
   0 -14  12       91.84      113.78     14.09 o
   1 -14  12       66.05       65.50      9.66 o
   2 -14  12       18.74       27.50      8.18 o
   3 -14  12      402.38      399.72     27.71 o
   4 -14  12       14.05       16.94      7.54 o
   5 -14  12        2.65       -2.87      6.21 o
   6 -14  12        5.69        5.86      7.26 o
   7 -14  12        7.69        2.13      6.26 o
   8 -14  12       78.05       52.42     18.03 o
   9 -14  12       15.43       29.60     18.27 o
  -6 -13  12      213.76      157.83     41.70 o
  -5 -13  12       73.16       43.55     18.23 o
  -4 -13  12       53.74       60.38     15.14 o
  -3 -13  12       67.57       83.61     10.60 o
  -2 -13  12      477.16      534.71     21.16 o
  -1 -13  12       17.50       18.14      7.40 o
   0 -13  12     1068.72     1110.63     33.94 o
   1 -13  12       41.52       45.67      9.38 o
   2 -13  12      488.28      492.15     39.27 o
   3 -13  12      921.51      964.63     35.24 o
   4 -13  12      147.58      171.17     15.75 o
   5 -13  12      240.61      275.07     21.02 o
   6 -13  12        1.88        5.25      7.27 o
   7 -13  12       16.81       20.77      7.68 o
   8 -13  12       23.95       14.23     11.43 o
   9 -13  12       21.98       46.87     18.13 o
  -7 -12  12       23.06       11.30     24.76 o
  -6 -12  12       30.11       61.18     30.01 o
  -5 -12  12      100.60      128.31     25.30 o
  -4 -12  12       29.87       23.50     11.76 o
  -3 -12  12       70.07       73.71      9.88 o
  -2 -12  12        0.05       -0.93      5.82 o
  -1 -12  12        2.15       13.34      5.86 o
   0 -12  12      598.49      633.42     23.51 o
   1 -12  12     1936.41     1902.10     43.14 o
   2 -12  12     1088.26      973.67     23.96 o
   3 -12  12      186.16      173.57     14.98 o
   4 -12  12     1040.63     1111.89     33.10 o
   5 -12  12       28.71       26.96      8.36 o
   6 -12  12      224.33      207.05     16.12 o
   7 -12  12      111.51      116.18     18.81 o
   8 -12  12       17.26       13.39     13.08 o
   9 -12  12       51.78       93.25     28.43 o
  10 -12  12      109.26      164.91     29.64 o
  -7 -11  12       24.29       11.70     25.11 o
  -6 -11  12       46.54       41.88     16.57 o
  -5 -11  12       58.95       26.18     14.28 o
  -4 -11  12      260.43      300.53     22.20 o
  -3 -11  12       51.92       62.07     13.36 o
  -2 -11  12      740.75      816.11     47.70 o
  -1 -11  12      416.15      494.13     15.26 o
   0 -11  12        2.62       -4.42      4.42 o
   1 -11  12      384.87      386.94     15.36 o
   2 -11  12        0.01       -0.35      4.26 o
   3 -11  12      175.04      188.03     14.91 o
   4 -11  12        1.47       49.95     14.15 o
   5 -11  12        8.96       12.09      6.87 o
   6 -11  12      325.36      298.74     43.29 o
   7 -11  12      239.73      219.93     19.73 o
   8 -11  12      297.37      337.55     36.75 o
   9 -11  12        0.40       11.40     10.32 o
  10 -11  12      120.38      188.39     31.37 o
  -7 -10  12      107.45       55.42     31.62 o
  -6 -10  12       44.79       16.07     12.99 o
  -5 -10  12      157.49      208.48     25.97 o
  -4 -10  12        2.53        9.48      8.37 o
  -3 -10  12     1207.01     1224.67     50.11 o
  -2 -10  12      230.13      305.10     13.97 o
  -1 -10  12     1281.31     1252.31     23.89 o
   0 -10  12        0.64        4.66      3.40 o
   1 -10  12        1.12       12.96      4.87 o
   2 -10  12     2639.75     2520.17     38.27 o
   3 -10  12      136.19      152.33     15.60 o
   4 -10  12      529.54      588.80     19.11 o
   5 -10  12     1262.93     1381.47     31.07 o
   6 -10  12       84.30       79.35     14.65 o
   7 -10  12      403.39      391.29     28.64 o
   8 -10  12       14.84       13.89     10.88 o
   9 -10  12       36.06       39.10     14.77 o
  10 -10  12       88.41       71.14     23.52 o
  -8  -9  12       42.66       57.37     29.80 o
  -7  -9  12      134.47      102.53     21.49 o
  -6  -9  12       10.00        2.03     10.72 o
  -5  -9  12       88.73       66.07     17.83 o
  -4  -9  12      415.33      448.52     31.01 o
  -3  -9  12       44.36       51.46      7.72 o
  -2  -9  12        5.21        3.24      4.21 o
  -1  -9  12      157.63      161.92      8.74 o
   0  -9  12       31.76       45.37      5.08 o
   1  -9  12       95.87      133.33      8.46 o
   2  -9  12     2191.92     2071.26     37.51 o
   3  -9  12      263.77      291.59     15.19 o
   4  -9  12      350.73      347.73     23.26 o
   5  -9  12     1069.78      918.66     26.50 o
   6  -9  12      138.77      141.42      9.42 o
   7  -9  12       76.54       71.61     11.82 o
   8  -9  12      181.86      190.73     19.96 o
   9  -9  12       16.00       25.39     11.87 o
  10  -9  12       90.41       64.23     17.64 o
  -8  -8  12        4.96       31.81     24.04 o
  -7  -8  12      159.18      167.52     30.67 o
  -6  -8  12       62.72       83.05     25.95 o
  -5  -8  12      819.39      787.59     73.78 o
  -4  -8  12     2008.75     2078.39     50.38 o
  -3  -8  12       89.40       68.16      7.75 o
  -2  -8  12      832.69      875.41     20.63 o
  -1  -8  12      120.32      152.88      9.65 o
   0  -8  12      454.26      421.51     10.04 o
   1  -8  12      114.36       89.32      6.60 o
   2  -8  12      240.93      200.63     11.11 o
   3  -8  12      820.55      905.51     22.52 o
   4  -8  12      406.02      397.91     20.63 o
   5  -8  12       71.86       79.34      7.86 o
   6  -8  12        0.47       -0.96      3.33 o
   7  -8  12      497.17      530.70     25.45 o
   8  -8  12        3.75       15.82      9.61 o
   9  -8  12      132.74      134.13     21.17 o
  10  -8  12        2.43        3.54     13.30 o
  -9  -7  12        0.02       13.80     22.81 o
  -8  -7  12       15.90        7.21     15.88 o
  -7  -7  12        1.30        6.92     10.74 o
  -6  -7  12      160.37      140.56     34.42 o
  -5  -7  12       73.74       65.39     14.19 o
  -4  -7  12     1256.43     1226.57     35.78 o
  -3  -7  12        4.90        0.30      4.48 o
  -2  -7  12      817.84      856.27     17.19 o
  -1  -7  12       41.32       41.51      4.34 o
   0  -7  12      242.91      265.44      8.72 o
   1  -7  12      323.82      480.51     12.91 o
   2  -7  12      588.43      623.47     15.61 o
   3  -7  12      200.33      202.08      8.40 o
   4  -7  12      966.51      945.97     25.76 o
   5  -7  12        1.48        1.49      3.91 o
   6  -7  12        2.62        3.77      3.46 o
   7  -7  12       19.60       12.83      8.52 o
   8  -7  12       52.18       52.53     11.45 o
   9  -7  12       77.61       86.71     15.23 o
  10  -7  12       10.01       25.08     19.18 o
  -9  -6  12      138.01      116.83     28.34 o
  -8  -6  12      187.72      193.99     21.09 o
  -7  -6  12       50.86       56.77     13.32 o
  -6  -6  12      595.95      610.24     35.24 o
  -5  -6  12      240.58      251.34     23.19 o
  -4  -6  12     1674.11     1737.93     42.47 o
  -3  -6  12      113.09      137.91      8.66 o
  -2  -6  12       26.48       43.21      4.83 o
  -1  -6  12     2918.35     2781.32     30.80 o
   0  -6  12      251.75      265.96      9.16 o
   1  -6  12      197.95      211.10      7.48 o
   2  -6  12      158.91      181.51      8.47 o
   3  -6  12       47.62       80.32      6.65 o
   4  -6  12      147.35      158.79      7.62 o
   5  -6  12      647.04      676.49     13.70 o
   6  -6  12      240.55      208.05      8.49 o
   7  -6  12      102.14       87.46     19.93 o
   8  -6  12        4.27       14.26     10.80 o
   9  -6  12        0.92       11.75     12.07 o
  10  -6  12        4.75       16.98     17.16 o
  -9  -5  12        5.22       -8.88     16.36 o
  -8  -5  12        8.62        0.99      9.47 o
  -7  -5  12        3.44       11.05      9.28 o
  -6  -5  12       97.64       95.16     14.28 o
  -5  -5  12     3720.31     3582.12     75.30 o
  -4  -5  12       79.22      108.68     10.89 o
  -3  -5  12     1248.71     1280.93     31.11 o
  -2  -5  12      690.42      681.13     10.21 o
  -1  -5  12      917.52      905.04     16.52 o
   0  -5  12      740.58      635.42     13.44 o
   1  -5  12      918.98      865.98     15.13 o
   2  -5  12      237.12      277.47      7.47 o
   3  -5  12      192.54      250.41      7.92 o
   4  -5  12       58.56       46.38      5.07 o
   5  -5  12      298.87      315.56     13.04 o
   6  -5  12        0.13        6.93      3.52 o
   7  -5  12      580.42      516.99     30.48 o
   8  -5  12        0.09        3.72     10.11 o
   9  -5  12       73.52      105.20     19.04 o
  10  -5  12       36.52       78.34     35.56 o
  -9  -4  12        8.65       32.30     19.89 o
  -8  -4  12       61.97       87.29     18.15 o
  -7  -4  12      292.92      300.00     22.40 o
  -6  -4  12      399.73      339.39     24.79 o
  -5  -4  12       14.41       18.30      8.56 o
  -4  -4  12      172.14      189.29     12.30 o
  -3  -4  12      482.26      514.22     13.51 o
  -2  -4  12      105.12       97.70      4.68 o
  -1  -4  12      103.46      149.61      6.81 o
   0  -4  12      384.36      405.54     10.56 o
   1  -4  12     2199.83     2144.84     23.30 o
   2  -4  12      870.70      793.61     12.61 o
   3  -4  12     1114.73     1079.01     17.21 o
   4  -4  12      589.23      550.61     14.62 o
   5  -4  12       42.35       34.86      4.78 o
   6  -4  12        0.19       -4.32      4.60 o
   7  -4  12        3.98        6.25      7.61 o
   8  -4  12      283.09      222.86     19.64 o
   9  -4  12       16.10       11.47     15.86 o
  10  -4  12       15.48       -1.78     16.33 o
 -10  -3  12        1.59      -25.35     25.35 o
  -9  -3  12       69.33       44.16     12.16 o
  -8  -3  12      231.72      276.85     21.62 o
  -7  -3  12      111.37      107.31     14.71 o
  -6  -3  12       11.07        8.37      7.58 o
  -5  -3  12       77.70       98.90     13.14 o
  -4  -3  12      573.12      562.12     18.59 o
  -3  -3  12      147.55      177.06      8.90 o
  -2  -3  12      730.10      775.68     11.68 o
  -1  -3  12      323.69      462.47     11.13 o
   0  -3  12     2241.61     2307.13     30.05 o
   1  -3  12      686.95      695.22     11.24 o
   2  -3  12     2202.13     2010.04     23.12 o
   3  -3  12      147.44      183.10      8.13 o
   4  -3  12     4212.05     4330.06     54.38 o
   5  -3  12      319.68      311.58     13.53 o
   6  -3  12      186.29      168.89      9.43 o
   7  -3  12       73.40       74.54     12.23 o
   8  -3  12       15.26       13.85      9.41 o
   9  -3  12        0.47       -2.96     12.65 o
  10  -3  12      133.01      171.14     43.39 o
 -10  -2  12        0.21       -9.81     26.00 o
  -9  -2  12       19.09       13.08      8.98 o
  -8  -2  12      117.18      108.14     14.61 o
  -7  -2  12      293.18      298.24     21.14 o
  -6  -2  12        0.23        1.64      6.47 o
  -5  -2  12      127.90       97.67     12.64 o
  -4  -2  12        8.52       15.85      5.15 o
  -3  -2  12      661.61      667.67     13.75 o
  -2  -2  12      606.79      550.91     13.23 o
  -1  -2  12      201.44      254.30      9.32 o
   0  -2  12     4693.27     4940.26     51.27 o
   1  -2  12      156.26      171.67      5.94 o
   2  -2  12     1774.97     1755.48     22.49 o
   3  -2  12      177.46      158.75      7.13 o
   4  -2  12       46.74       42.58      5.16 o
   5  -2  12        0.43        4.27      3.78 o
   6  -2  12      284.30      263.83     10.98 o
   7  -2  12       40.53       33.21     10.24 o
   8  -2  12        1.04        5.90      8.82 o
   9  -2  12      185.72      201.45     21.54 o
  10  -2  12       18.95       22.79     25.72 o
 -10  -1  12        5.57      -23.50     23.50 o
  -9  -1  12        0.13        0.66     10.35 o
  -8  -1  12       33.81       36.56     11.99 o
  -7  -1  12      672.42      575.90     30.80 o
  -6  -1  12        9.77        4.24      8.13 o
  -5  -1  12      180.49      201.63     27.19 o
  -4  -1  12       78.68       50.90      5.15 o
  -3  -1  12      504.72      541.18     12.08 o
  -2  -1  12      862.45      885.40     13.47 o
  -1  -1  12      322.60      271.52      8.88 o
   0  -1  12     5182.01     5486.38     52.02 o
   1  -1  12      285.18      291.47      8.83 o
   2  -1  12     2197.81     2085.31     23.08 o
   3  -1  12      721.28      724.03     14.49 o
   4  -1  12       22.24       15.14      5.29 o
   5  -1  12      349.77      335.96     12.80 o
   6  -1  12      114.52      108.27     10.04 o
   7  -1  12        1.22        7.94      4.97 o
   8  -1  12       21.38       33.24     11.36 o
   9  -1  12       42.47       33.19     20.24 o
  10  -1  12       25.52       22.88     19.04 o
 -10   0  12       42.23       18.38     28.03 o
  -9   0  12        3.51       14.58     25.77 o
  -8   0  12       27.25       35.99     11.10 o
  -7   0  12       11.41       14.03     10.64 o
  -6   0  12        1.77        2.34      6.81 o
  -5   0  12       14.10       25.82      8.79 o
  -4   0  12      813.70      872.67     13.34 o
  -3   0  12      496.88      550.81     13.98 o
  -2   0  12      512.17      625.65     12.38 o
  -1   0  12      122.62       97.10      7.05 o
   0   0  12    32978.51    33592.82    258.83 o
   1   0  12     2768.70     2624.38     25.36 o
   2   0  12       65.26       81.22      5.16 o
   3   0  12       50.48       58.46      4.75 o
   4   0  12      605.53      555.91     15.65 o
   5   0  12       56.77       77.83      9.09 o
   6   0  12      373.67      365.88     16.80 o
   7   0  12       13.22       10.63      6.44 o
   8   0  12       18.22       19.85     10.53 o
   9   0  12        0.64       19.86     18.05 o
 -10   1  12      172.12      136.16     43.20 o
  -9   1  12      252.29      189.32     43.98 o
  -8   1  12      207.96      243.74     19.26 o
  -7   1  12      296.33      245.12     20.60 o
  -6   1  12      192.67      162.99     17.30 o
  -5   1  12      119.11      111.86     12.98 o
  -4   1  12     3398.98     3635.57     40.98 o
  -3   1  12      133.13      126.34      6.41 o
  -2   1  12     2436.68     2339.70     29.19 o
  -1   1  12      189.83      341.29     10.30 o
   0   1  12      244.40      270.39      7.66 o
   1   1  12     4731.50     5146.83     45.43 o
   2   1  12       89.52       98.44      5.80 o
   3   1  12      519.72      527.79     11.97 o
   4   1  12      228.59      275.40     13.74 o
   5   1  12      650.85      551.36     21.16 o
   6   1  12      786.72      690.87     22.65 o
   7   1  12      480.38      475.19     25.53 o
   8   1  12        0.09       11.76      6.17 o
   9   1  12      135.84       89.12     37.99 o
 -10   2  12       44.99       50.19     34.03 o
  -9   2  12        7.61       -1.50     22.19 o
  -8   2  12       21.87       25.73      9.30 o
  -7   2  12       11.01       21.21     20.54 o
  -6   2  12        9.24       21.80      8.89 o
  -5   2  12      151.84      150.23     10.39 o
  -4   2  12       24.08       23.92      4.51 o
  -3   2  12      290.09      353.15      9.37 o
  -2   2  12       49.80       54.19      4.68 o
  -1   2  12     6359.92     6666.77     58.53 o
   0   2  12      543.07      473.10      9.99 o
   1   2  12     5318.72     6046.75     56.03 o
   2   2  12      325.55      304.66      7.27 o
   3   2  12      200.76      189.51     10.62 o
   4   2  12        0.42       11.40      6.06 o
   5   2  12       14.65        6.80      6.24 o
   6   2  12      138.94      198.10     15.39 o
   7   2  12       48.27       46.86     14.66 o
   8   2  12        2.88       13.75      7.05 o
   9   2  12       18.76       27.48     17.94 o
 -10   3  12        3.55       16.61     31.46 o
  -9   3  12        0.13      -18.09     18.09 o
  -8   3  12        0.47       -2.05     12.65 o
  -7   3  12      229.07      169.64     23.37 o
  -6   3  12       59.76       67.69     10.15 o
  -5   3  12       11.10        6.03      5.39 o
  -4   3  12      200.82      184.59      8.64 o
  -3   3  12      137.75      126.69      7.04 o
  -2   3  12      372.76      352.20     10.36 o
  -1   3  12     8634.04     9305.07     81.05 o
   0   3  12      927.89      855.65     14.13 o
   1   3  12        2.99        6.71      3.35 o
   2   3  12      293.99      376.59      9.53 o
   3   3  12        3.21       -4.54      4.83 o
   4   3  12       54.84       38.25     14.51 o
   5   3  12      170.90      135.18     16.10 o
   6   3  12      458.23      463.20     22.65 o
   7   3  12       33.61       23.58      8.94 o
   8   3  12       91.15      106.48     15.16 o
   9   3  12       17.78       40.84     17.76 o
 -10   4  12      203.71      260.75     50.00 o
  -9   4  12       70.13       11.61     25.75 o
  -8   4  12       61.52       69.48     36.70 o
  -7   4  12        9.94       16.04      9.11 o
  -6   4  12      415.99      390.99     19.31 o
  -5   4  12      508.37      481.96     20.89 o
  -4   4  12      338.75      413.77     16.10 o
  -3   4  12       28.24       46.83      5.18 o
  -2   4  12      367.37      361.81     11.02 o
  -1   4  12       41.89       34.49      5.09 o
   0   4  12     2684.53     2713.09     32.55 o
   1   4  12       82.51       59.84      5.66 o
   2   4  12      650.25      581.28     15.56 o
   3   4  12      379.51      441.72     16.61 o
   4   4  12       51.43       72.93     15.03 o
   5   4  12     1535.59     1375.27     37.34 o
   6   4  12      277.36      311.82     20.07 o
   7   4  12       74.59       66.97     12.42 o
   8   4  12       12.89       -0.08     14.78 o
 -10   5  12        6.19       -9.21     25.42 o
  -9   5  12       31.03      -11.85     24.58 o
  -8   5  12        6.63       16.04      8.99 o
  -7   5  12       52.30       56.56     13.53 o
  -6   5  12      103.39       83.15     15.10 o
  -5   5  12        2.02        6.08      5.69 o
  -4   5  12      669.48      682.39     21.53 o
  -3   5  12       95.41       92.99      7.54 o
  -2   5  12      587.24      606.22     14.79 o
  -1   5  12        9.40        3.71      3.24 o
   0   5  12     1839.50     1739.18     24.91 o
   1   5  12       89.10       84.47      6.62 o
   2   5  12     1087.95      997.68     19.18 o
   3   5  12     1491.51     1479.56     31.68 o
   4   5  12     1353.74     1394.26     37.23 o
   5   5  12      167.28      184.84     24.80 o
   6   5  12      214.81      234.88     30.85 o
[truncated: 444,973 more chars]
